# Supplementary material for: Genetic Screening of a Nonsyndromic Amelogenesis Imperfecta Patient Cohort Using a Custom smMIP Reagent for Selective Enrichment of Target Loci
Source: Hum Mutat. 2025 Jul 22;2025:8942542. doi: 10.1155/humu/8942542 (PMC12308062; doi:10.1155/humu/8942542)
Supplement: Supporting Information — Additional supporting information can be found online in the Supporting Information section. Table S1: Details of the target loci and smMIP sequences. [file 8942542.f1.xlsx]

## Sheet: smMIPs_probes
				Table S1: Details of the target loci and smMIP probe sequences
>mip_key	logistic_score	chr	ext_probe_start	ext_probe_stop	ext_probe_copy	ext_probe_sequence	lig_probe_start	lig_probe_stop	lig_probe_copy	lig_probe_sequence	mip_scan_start_position	mip_scan_stop_position	scan_target_sequence	mip_sequence	feature_start_position	feature_stop_position	probe_strand	failure_flags	mip_name
1:209788512-209788661/16,29/-	0.82018	1	209788646	209788661	4	TGACCACATCAATGGG	209788512	209788540	1	CTTTCCATCTCCAGGAGACTTTCATGCAG	209788541	209788645	CGCGTGCTCTACTATGCCACCTGCAAGTGATGCTACAGCTTCCAGCCCGTTGCCCCACTCATCTGCCGCCTTTGCTTTTGGTTGGGGGCAGATTGGGTTGGAATG	CTTTCCATCTCCAGGAGACTTTCATGCAGCTTCAGCTTCCCGATATCCGACGGTAGTGTNNNNNNTGACCACATCAATGGG	209788194	209788772	-	10	NM_001127641_exon_0_20_chr1_209788215_r_0003
1:209788725-209788874/16,29/+	0.766262	1	209788725	209788740	5	CTGCCCCGCAGCAGCT	209788846	209788874	1	GCATGTGTAGAGGAATCCCCTCCAGAAAA	209788741	209788845	CCAACTCCATGTCTGAGGCAAATGGAACAGCAGCAGGAGGAGGAGTTGATGGTGAGACTCCCCAAGACTCCCAACCCTTCCTTCCCCTCCTGCTAACTGGAGGTA	GCATGTGTAGAGGAATCCCCTCCAGAAAACTTCAGCTTCCCGATATCCGACGGTAGTGTNNNNNNCTGCCCCGCAGCAGCT	209788194	209788772	+	10	NM_001127641_exon_0_20_chr1_209788215_r_0002
1:209788619-209788768/16,24/-	0.792107	1	209788753	209788768	5	GTTCCATTTGCCTCAG	209788619	209788642	1	GTGCTCTACTATGCCACCTGCAAG	209788643	209788752	ACATGGAGTTGGAGCTGCTGCGGGGCAGCCAGGCCATCATGCTGCGCTCAGCGGACCTGACAGGACTGGAGAAGCGTGTGGAGCAGATCCGTGACCACATCAATGGGCGC	GTGCTCTACTATGCCACCTGCAAGCTTCAGCTTCCCGATATCCGACGGTAGTGTNNNNNNGTTCCATTTGCCTCAG	209788194	209788772	-	10	NM_001127641_exon_0_20_chr1_209788215_r_0001
1:209789715-209789864/22,22/+	0.834827	1	209789715	209789736	1	CACGGCTAGCTCCAATAAGAAC	209789843	209789864	1	TCTCCCCAAACAGCTCCTCTGC	209789737	209789842	GGGCTTCAGAAGCCTTGGGTTGGGTGGGACCAGCCTTCATGAATGCCCAATAGTCCATGCCCCTAAACCATTCCCTCACCTTTCATCCTGTCCATCATCTCCATGG	TCTCCCCAAACAGCTCCTCTGCCTTCAGCTTCCCGATATCCGACGGTAGTGTNNNNNNCACGGCTAGCTCCAATAAGAAC	209789795	209789989	+	10	NM_001127641_exon_1_20_chr1_209789816_r_0018
1:209789827-209789976/16,26/+	0.560408	1	209789827	209789842	8	TCCATCATCTCCATGG	209789951	209789976	1	GTTTTATTCTCTCAAATCCCTGAAAA	209789843	209789950	TCTCCCCAAACAGCTCCTCTGCCTCTGTCTTCACACTCTGGATCCGGGCACCCTGCTCACCCAGCATGGAACTCTGACCCAACCGGTCCTTCAACTCAGCATACTTTT	GTTTTATTCTCTCAAATCCCTGAAAACTTCAGCTTCCCGATATCCGACGGTAGTGTNNNNNNTCCATCATCTCCATGG	209789795	209789989	+	10	NM_001127641_exon_1_20_chr1_209789816_r_0017
1:209789918-209790067/19,26/-	0.973755	1	209790049	209790067	1	CACTGTGTATTGATTTGGG	209789918	209789943	1	TGCTGAGTTGAAGGACCGGTTGGGTC	209789944	209790048	TGATATCAAGTGCTTTGGCCACAGGTCTTTAGGACCTTGCATGATGACAATGACACTGAGACTATTCTACCTTTTTCAGGGATTTGAGAGAATAAAACAAAAGTA	TGCTGAGTTGAAGGACCGGTTGGGTCCTTCAGCTTCCCGATATCCGACGGTAGTGTNNNNNNCACTGTGTATTGATTTGGG	209789795	209789989	-	10	NM_001127641_exon_1_20_chr1_209789816_r_0019
1:209795899-209796048/16,29/+	0.690016	1	209795899	209795914	2	CCTGCTGGATTAGGAG	209796020	209796048	1	CCTAATCTGTTGACATACACTCTAGGTCA	209795915	209796019	CCGTGTGCGTCTGACATCTTCCTCCATCTGGGAGCGGCTGGCGCTCACCTGGGTCTCCAAGCGCTGGGCACTGGATTGAATCTGTGAGGCAGATTCCTCGGCTGC	CCTAATCTGTTGACATACACTCTAGGTCACTTCAGCTTCCCGATATCCGACGGTAGTGTNNNNNNCCTGCTGGATTAGGAG	209795860	209796045	+	10	NM_001127641_exon_5_20_chr1_209795881_r_0045
1:209795799-209795948/16,29/-	0.610314	1	209795933	209795948	4	CTCCCAGATGGAGGAA	209795799	209795827	1	CATTCCCATGTTCAGTGCATCAGCCAGCC	209795828	209795932	GATGTCAGACGCACACGGCTCCTAATCCAGCAGGTCCGGGACTTCCTAACAGGTGAGCCCAGTCTCCACCCCACCTTGGCTGCTGTTCCAGTCCTGCCTGTCCCG	CATTCCCATGTTCAGTGCATCAGCCAGCCCTTCAGCTTCCCGATATCCGACGGTAGTGTNNNNNNCTCCCAGATGGAGGAA	209795860	209796045	-	10	NM_001127641_exon_5_20_chr1_209795881_r_0046
1:209796001-209796150/26,19/-	0.908428	1	209796125	209796150	1	AGCTGGGTTGGTTACAAATGCTTCCT	209796001	209796019	1	GCAGCCGAGGAATCTGCCT	209796020	209796124	AGGTAGGTCTTGGCATAGAGGATGATCCGCAGAATCGTGGGGCTGCTGAGAGGTTCCCTTGGGGCCTTACCCCTTCTGACCTAGAGTGTATGTCAACAGATTAGG	GCAGCCGAGGAATCTGCCTCTTCAGCTTCCCGATATCCGACGGTAGTGTNNNNNNAGCTGGGTTGGTTACAAATGCTTCCT	209795860	209796045	-	10	NM_001127641_exon_5_20_chr1_209795881_r_0047
1:209798989-209799138/23,20/+	0.677842	1	209798989	209799011	1	TTACCTGAGGGAGAGGATGGCAC	209799119	209799138	1	TCCTCCAGCCCAGGCCCTGA	209799012	209799118	TGGCCACCTGAGCCACCTCCTGCTCTGTGACTGCGGGGCTGCTGAGAACTGCTCGGATCTGCTCAATCTTACTCTTTGCATCTAGGATCCGGGAGGCCAGGCCACGG	TCCTCCAGCCCAGGCCCTGACTTCAGCTTCCCGATATCCGACGGTAGTGTNNNNNNTTACCTGAGGGAGAGGATGGCAC	209798972	209799391	+	10	NM_001127641_exon_9_20_chr1_209798993_r_0078
1:209798885-209799034/16,29/-	0.84098	1	209799019	209799034	8	GCAGGAGGTGGCTCAG	209798885	209798913	1	CATTTGTACAGTGCATTACAGTTTAAAGG	209798914	209799018	GTGGCCAGTGCCATCCTCTCCCTCAGGTAATTCCCTTTCCCTGCCAAGCATTTGCAAGAATTATGCTCCAGGGGTTCCAGTACCGGGCATGCTGGTCCTTCCTTA	CATTTGTACAGTGCATTACAGTTTAAAGGCTTCAGCTTCCCGATATCCGACGGTAGTGTNNNNNNGCAGGAGGTGGCTCAG	209798972	209799391	-	10	NM_001127641_exon_9_20_chr1_209798993_r_0081
1:209799020-209799169/16,25/+	0.776069	1	209799020	209799035	5	TGAGCCACCTCCTGCT	209799145	209799169	1	GCTGGCGGTGGCATTGCGGAGTCTA	209799036	209799144	CTGTGACTGCGGGGCTGCTGAGAACTGCTCGGATCTGCTCAATCTTACTCTTTGCATCTAGGATCCGGGAGGCCAGGCCACGGTCCTCCAGCCCAGGCCCTGACCACAG	GCTGGCGGTGGCATTGCGGAGTCTACTTCAGCTTCCCGATATCCGACGGTAGTGTNNNNNNTGAGCCACCTCCTGCT	209798972	209799391	+	10	NM_001127641_exon_9_20_chr1_209798993_r_0079
1:209799122-209799271/20,20/-	0.589631	1	209799252	209799271	1	GTGCCAGCGAGGCTACTGTA	209799122	209799141	1	TGGTCAGGGCCTGGGCTGGA	209799142	209799251	ATCGCTACCCGGTGTGCGTGGCCTGCCACCCTTGCTTCCAGACCTATGATGCGGACCTCCGGGAGCAGGCCCTGCGCTTTGGTAGACTCCGCAATGCCACCGCCAGCCTG	TGGTCAGGGCCTGGGCTGGACTTCAGCTTCCCGATATCCGACGGTAGTGTNNNNNNGTGCCAGCGAGGCTACTGTA	209798972	209799391	-	10	NM_001127641_exon_9_20_chr1_209798993_r_0076
1:209799255-209799404/16,28/+	0.466278	1	209799255	209799270	1	AGTAGCCTCGCTGGCA	209799377	209799404	1	GCCAAGAAAAATGACAGTCAGAGACAGG	209799271	209799376	CTGGTCACAGCGGGGCCCGGTCAAGCCAGGGCGGCAGAGGCAGCGGCCTGATGCCTTGTCGCAGCCCGGGCCCTCTGTTCCCCGGAAATCACAGTCACAGGCTAGG	GCCAAGAAAAATGACAGTCAGAGACAGGCTTCAGCTTCCCGATATCCGACGGTAGTGTNNNNNNAGTAGCCTCGCTGGCA	209798972	209799391	+	10	NM_001127641_exon_9_20_chr1_209798993_r_0075
1:209799149-209799298/23,20/-	0.642997	1	209799276	209799298	1	TGGCTTGACCGGGCCCCGCTGTG	209799149	209799168	1	AGACTCCGCAATGCCACCGC	209799169	209799275	ACCAGTGCCAGCGAGGCTACTGTAATCGCTACCCGGTGTGCGTGGCCTGCCACCCTTGCTTCCAGACCTATGATGCGGACCTCCGGGAGCAGGCCCTGCGCTTTGGT	AGACTCCGCAATGCCACCGCCTTCAGCTTCCCGATATCCGACGGTAGTGTNNNNNNTGGCTTGACCGGGCCCCGCTGTG	209798972	209799391	-	10	NM_001127641_exon_9_20_chr1_209798993_r_0077
1:209823247-209823396/16,28/+	0.804113	1	209823247	209823262	5	AAATGGCAGCTCACAC	209823369	209823396	1	GAGAAACCGGGTCCTCCCAACAAGCAGG	209823263	209823368	ACCCCTCCCATCCCGCCTTCCTCCAGTCCTGGGAAGTAGGGCCTACCTCGCCATACTGGGTGCAGTAGGTCTCAGGCTTGGTCAGTCCACAGGTAGATGAAGCTCG	GAGAAACCGGGTCCTCCCAACAAGCAGGCTTCAGCTTCCCGATATCCGACGGTAGTGTNNNNNNAAATGGCAGCTCACAC	209823288	209823483	+	10	NM_001127641_exon_20_20_chr1_209823309_r_0157
1:209823329-209823478/16,28/-	0.825143	1	209823463	209823478	8	TCCCTGTGATTTCAGC	209823329	209823356	1	ACCTGTGGACTGACCAAGCCTGAGACCT	209823357	209823462	CCTGCCTGGCCTCCTGCATGCCCAACAAGCCTGCTCCCGTGGGGCCTGCTATCCACCTGTTGGGGACCTGCTTGTTGGGAGGACCCGGTTTCTCCGAGCTTCATCT	ACCTGTGGACTGACCAAGCCTGAGACCTCTTCAGCTTCCCGATATCCGACGGTAGTGTNNNNNNTCCCTGTGATTTCAGC	209823288	209823483	-	10	NM_001127641_exon_20_20_chr1_209823309_r_0158
2:160958311-160958465/16,29/+	0.934313	2	160958311	160958326	1	GTACTTGTGGATCCTC	160958437	160958465	1	GCTCAGTCTTGGAAACCATTAGAACAATT	160958327	160958436	TGTAGAGTGGATTGGTTCCCTGGAAAAAAAAAAAAGATTCAAGTGAAAGTATGTATATTTTGTTTTTATACTGTTTTAATACGTAGTGCAAATTGGAAGAGGAGAGTCAA	GCTCAGTCTTGGAAACCATTAGAACAATTCTTCAGCTTCCCGATATCCGACGGTAGTGTNNNNNNNNGTACTTGTGGATCCTC	160958212	160958365	+	10	uc010zcq.1_exon_0_20_chr2_160958233_r_0065
2:160958213-160958342/16,29/-	0.958616	2	160958327	160958342	1	ACCAATCCACTCTACA	160958213	160958241	1	CTTTATGCATGAAAAAAGTCTGTTTCACT	160958242	160958326	GAGGATCCACAAGTACTTTTAAAAATGTAACTTATAAACACAGGGAAAAACAAAAGGTAGACCTTTCCACAGATTGCTAGAACTA	CTTTATGCATGAAAAAAGTCTGTTTCACTCTTCAGCTTCCCGATATCCGACGGTAGTGTNNNNNNNNACCAATCCACTCTACA	160958212	160958365	-	10	uc010zcq.1_exon_0_20_chr2_160958233_r_0064
2:160964111-160964240/16,29/-	0.969781	2	160964225	160964240	8	AAAGAAGTTGCCAAAT	160964111	160964139	1	GGAAGAGATTGAGGGGCTCAGCTTTCTTC	160964140	160964224	TTGAAGCAGAACGATCAAAAGCCAAGTGGCAAACGGTATGTGGAAACTTAGGGCTACTCCTTGTCTAGGGGAGAAAGAGGCTGGT	GGAAGAGATTGAGGGGCTCAGCTTTCTTCCTTCAGCTTCCCGATATCCGACGGTAGTGTNNNNNNNNAAAGAAGTTGCCAAAT	160964169	160964376	-	10	uc010zcq.1_exon_1_20_chr2_160964190_r_0066
2:160964228-160964362/24,21/+	0.946897	2	160964228	160964251	1	TGGCAACTTCTTTACGATCATGAA	160964342	160964362	1	GAGGCTTCGGACAATCTGCAG	160964252	160964341	ATGACACCAGTAGCTTCCAGATGCACAGTAGGACAACCCCGATGAGAAGAATAGCCAGGGAAACCCCTAACATGATCATGGGAATGTTTG	GAGGCTTCGGACAATCTGCAGCTTCAGCTTCCCGATATCCGACGGTAGTGTNNNNNNNNTGGCAACTTCTTTACGATCATGAA	160964169	160964376	+	10	uc010zcq.1_exon_1_20_chr2_160964190_r_0068
2:160964173-160964302/21,24/-	0.973428	2	160964282	160964302	1	TTCTTCTCATCGGGGTTGTCC	160964173	160964196	1	GCAAACGGTATGTGGAAACTTAGG	160964197	160964281	TACTGTGCATCTGGAAGCTACTGGTGTCATTTCATGATCGTAAAGAAGTTGCCAAATTTGAAGCAGAACGATCAAAAGCCAAGTG	GCAAACGGTATGTGGAAACTTAGGCTTCAGCTTCCCGATATCCGACGGTAGTGTNNNNNNNNTTCTTCTCATCGGGGTTGTCC	160964169	160964376	-	10	uc010zcq.1_exon_1_20_chr2_160964190_r_0067
2:160964326-160964455/16,29/+	0.939101	2	160964326	160964341	2	ATCATGGGAATGTTTG	160964427	160964455	1	TGGATTTTCATCTACATTTTCTGCAGCAG	160964342	160964426	GAGGCTTCGGACAATCTGCAGAAATAAAGAAAATTATAAGAAGGTGGTAAAATCAACATTTTGACATCGGAAAGGCATTTCTTGT	TGGATTTTCATCTACATTTTCTGCAGCAGCTTCAGCTTCCCGATATCCGACGGTAGTGTNNNNNNNNATCATGGGAATGTTTG	160964169	160964376	+	10	uc010zcq.1_exon_1_20_chr2_160964190_r_0069
2:160968525-160968674/16,29/+	0.95456	2	160968525	160968540	7	TCTGGTTGCTTTCTCT	160968646	160968674	1	GAATGTAATAAGACATTCATTTTCTCCTT	160968541	160968645	TCTCCTGTGTAGTATCATTTGCCATCGGCAATGGAAGGCAAAACACCCACCTTTTTCATTGATGCTGTGAATGATGGTTTTCCCCTCATTATCTGTAGTTATTAG	GAATGTAATAAGACATTCATTTTCTCCTTCTTCAGCTTCCCGATATCCGACGGTAGTGTNNNNNNNNTCTGGTTGCTTTCTCT	160968570	160968730	+	10	uc010zcq.1_exon_2_20_chr2_160968591_r_0070
2:160968601-160968750/16,29/+	0.938067	2	160968601	160968616	2	GATGCTGTGAATGATG	160968722	160968750	1	GGAGTCATTCATTAGGTTAAACAAGATTC	160968617	160968721	GTTTTCCCCTCATTATCTGTAGTTATTAGGAATGTAATAAGACATTCATTTTCTCCTTGCAGAGAGCAGGAAACAGAACCATCCTTTGAGAAATCTGCAGATAAA	GGAGTCATTCATTAGGTTAAACAAGATTCCTTCAGCTTCCCGATATCCGACGGTAGTGTNNNNNNNNGATGCTGTGAATGATG	160968570	160968730	+	10	uc010zcq.1_exon_2_20_chr2_160968591_r_0071
2:160980302-160980461/16,29/+	0.964338	2	160980302	160980317	7	CTTCTTCTTCACTGAT	160980433	160980461	1	GCTGGTGGAAAATAGATTTGCAGCTTGAA	160980318	160980432	GGTCGCACCAGCTAGTTTGCACTTGTCCACACATTCTTCTCGGGCTTGGCCAGCTGCTGACAGGTGGCACTCAATGCAGCTCCTGTGGACAGTATCCAACAGTGTATCAGTTCAT	GCTGGTGGAAAATAGATTTGCAGCTTGAACTTCAGCTTCCCGATATCCGACGGTAGTGTNNNNNNNNCTTCTTCTTCACTGAT	160980281	160980419	+	10	uc010zcq.1_exon_3_20_chr2_160980302_r_0074
2:160980227-160980356/20,25/-	0.97512	2	160980337	160980356	1	GAAGAATGTGTGGACAAGTG	160980227	160980251	1	GCGTAGTTCTTGACCCTCTGTGAAT	160980252	160980336	CAAACTAGCTGGTGCGACCATCAGTGAAGAAGAAGGTTCTGCTTGTCTTAAATTGTTTTTCATTTCCTTATGTAGTTCTTGAGAG	GCGTAGTTCTTGACCCTCTGTGAATCTTCAGCTTCCCGATATCCGACGGTAGTGTNNNNNNNNGAAGAATGTGTGGACAAGTG	160980281	160980419	-	10	uc010zcq.1_exon_3_20_chr2_160980302_r_0073
2:160982936-160983070/23,22/+	0.859693	2	160982936	160982958	1	TTGGTCCTGAGGCTCCAGGGTTT	160983049	160983070	1	TTGCAGTACTCGCCAGTCCAGC	160982959	160983048	GTGCAAACACACTTGCCACAAACACAGTCCCCGCGCCCGCTGCAGAGCACTCCATCTTCAGAGACGCAGGAGTCCGTGCTGGTGGTGCAG	TTGCAGTACTCGCCAGTCCAGCCTTCAGCTTCCCGATATCCGACGGTAGTGTNNNNNNNNTTGGTCCTGAGGCTCCAGGGTTT	160982869	160983132	+	10	uc010zcq.1_exon_4_20_chr2_160982890_r_0075
2:160982819-160982958/19,26/-	0.917423	2	160982940	160982958	1	AAACCCTGGAGCCTCAGGA	160982819	160982844	1	GTGATCAAACTTACAGTGGCATTTTG	160982845	160982939	CCAACCTGTGAACGATGTCCTACCTGTGGTGACCCCTGTAACTCTAAACGGTAATGTCTCTGCTTTTCTCCATTCCTTATGTGGATAGGTTTATA	GTGATCAAACTTACAGTGGCATTTTGCTTCAGCTTCCCGATATCCGACGGTAGTGTNNNNNNNNAAACCCTGGAGCCTCAGGA	160982869	160983132	-	10	uc010zcq.1_exon_4_20_chr2_160982890_r_0076
2:160983003-160983132/16,29/+	0.914921	2	160983003	160983018	7	GAGCACTCCATCTTCA	160983104	160983132	1	CGCCGTTACCTGTAACACAAAATGCTCTA	160983019	160983103	GAGACGCAGGAGTCCGTGCTGGTGGTGCAGTTGCAGTACTCGCCAGTCCAGCCGCTCCTGCACACACATTCACCACAGTCACAGT	CGCCGTTACCTGTAACACAAAATGCTCTACTTCAGCTTCCCGATATCCGACGGTAGTGTNNNNNNNNGAGCACTCCATCTTCA	160982869	160983132	+	10	uc010zcq.1_exon_4_20_chr2_160982890_r_0078
2:160982883-160983022/16,29/-	0.919438	2	160983007	160983022	8	TCTCTGAAGATGGAGT	160982883	160982911	1	GTGACCCCTGTAACTCTAAACGGTAATGT	160982912	160983006	GCTCTGCAGCGGGCGCGGGGACTGTGTTTGTGGCAAGTGTGTTTGCACAAACCCTGGAGCCTCAGGACCAACCTGTGAACGATGTCCTACCTGTG	GTGACCCCTGTAACTCTAAACGGTAATGTCTTCAGCTTCCCGATATCCGACGGTAGTGTNNNNNNNNTCTCTGAAGATGGAGT	160982869	160983132	-	10	uc010zcq.1_exon_4_20_chr2_160982890_r_0077
2:160983083-160983222/24,21/-	0.949643	2	160983199	160983222	1	CTTGTCTTTTGATGACGGTGCTTA	160983083	160983103	1	ACTGTGACTGTGGTGAATGTG	160983104	160983198	AAGACAAAGAGAAAAGATGCCCCTCACCCCCTCAAATCTGCAAGTGTTTTGGGGCTGTGAGAAGCATAGAGCATTTTGTGTTACAGGTAACGGCG	ACTGTGACTGTGGTGAATGTGCTTCAGCTTCCCGATATCCGACGGTAGTGTNNNNNNNNCTTGTCTTTTGATGACGGTGCTTA	160982869	160983132	-	10	uc010zcq.1_exon_4_20_chr2_160982890_r_0079
2:160993874-160994003/26,19/+	0.902817	2	160993874	160993899	1	TGCAGAGGATGCCAAGCCCCTTGCTG	160993985	160994003	1	GTCACACTGGCAATAAGGC	160993900	160993984	ATACTTGAGCAGCCACAGGGTAAGATGGATTTCAACATAGCCTACCTCCGCAGAGCAGCCCTTTGTGTCTCACGCAGGAGAAATT	GTCACACTGGCAATAAGGCCTTCAGCTTCCCGATATCCGACGGTAGTGTNNNNNNNNTGCAGAGGATGCCAAGCCCCTTGCTG	160993924	160994382	+	10	uc010zcq.1_exon_5_20_chr2_160993945_r_0083
2:160993927-160994056/17,28/-	0.96337	2	160994040	160994056	2	TGCTACTGTGGGCAGTG	160993927	160993954	1	CTCTGCGGAGGTAGGCTATGTTGAAATC	160993955	160994039	TATCTGCCACTTGTCTCCCTATGGAAACATTTATGGGCCTTATTGCCAGTGTGACAATTTCTCCTGCGTGAGACACAAAGGGCTG	CTCTGCGGAGGTAGGCTATGTTGAAATCCTTCAGCTTCCCGATATCCGACGGTAGTGTNNNNNNNNTGCTACTGTGGGCAGTG	160993924	160994382	-	10	uc010zcq.1_exon_5_20_chr2_160993945_r_0084
2:160994087-160994241/16,29/+	0.876064	2	160994087	160994102	9	TGGGGCCTCCTTGCAG	160994213	160994241	1	GCTGTTCACTTCCACTTCTTTCTGACAGT	160994103	160994212	GAATCTGTGCTCAGCATGTCCTCGCCACACTCACAGCGAGGCCCCATGTGGCCAGGGTGGCAGGCACACACCCCACACTGGAAAGAGCCGTTCCCGTGGTGACATTTGGA	GCTGTTCACTTCCACTTCTTTCTGACAGTCTTCAGCTTCCCGATATCCGACGGTAGTGTNNNNNNNNTGGGGCCTCCTTGCAG	160993924	160994382	+	10	uc010zcq.1_exon_5_20_chr2_160993945_r_0082
2:160994007-160994141/16,29/-	0.85939	2	160994126	160994141	2	TCGCTGTGAGTGTGGC	160994007	160994035	1	TGCCACTTGTCTCCCTATGGAAACATTTA	160994036	160994125	GAGGACATGCTGAGCACAGATTCCTGCAAGGAGGCCCCAGATCATCCCTCCTGCAGCGGAAGGGGTGACTGCTACTGTGGGCAGTGTATC	TGCCACTTGTCTCCCTATGGAAACATTTACTTCAGCTTCCCGATATCCGACGGTAGTGTNNNNNNNNTCGCTGTGAGTGTGGC	160993924	160994382	-	10	uc010zcq.1_exon_5_20_chr2_160993945_r_0080
2:160994155-160994304/17,28/-	0.927757	2	160994288	160994304	1	TCATAAAGCCTGTGGGG	160994155	160994182	1	CAGTGTGGGGTGTGTGCCTGCCACCCTG	160994183	160994287	CTGGGGGATGCCCTGGAATTACTTGTCAGCCCAGAATGCAACTGCGACTGTCAGAAAGAAGTGGAAGTGAACAGCTCCAAATGTCACCACGGGAACGGCTCTTTC	CAGTGTGGGGTGTGTGCCTGCCACCCTGCTTCAGCTTCCCGATATCCGACGGTAGTGTNNNNNNNNTCATAAAGCCTGTGGGG	160993924	160994382	-	10	uc010zcq.1_exon_5_20_chr2_160993945_r_0085
2:160994334-160994463/17,28/+	0.937021	2	160994334	160994350	1	GGGATATTCACAGTCAC	160994436	160994463	1	CAGCTTTGCCAAAAGCATTTACTAGAAA	160994351	160994435	GCTGAAGGAAGCCTGGAAAAGAAAATACTAATTATCTCCCTCCATCCACCAAAATGCACGAGGTGAAACAAGGCTTCACGGAAAT	CAGCTTTGCCAAAAGCATTTACTAGAAACTTCAGCTTCCCGATATCCGACGGTAGTGTNNNNNNNNGGGATATTCACAGTCAC	160993924	160994382	+	10	uc010zcq.1_exon_5_20_chr2_160993945_r_0087
2:160994239-160994368/17,28/-	0.961335	2	160994352	160994368	4	TTCCAGGCTTCCTTCAG	160994239	160994266	1	CTTGTCAGCCCAGAATGCAACTGCGACT	160994267	160994351	CGTGACTGTGAATATCCCACACTGCGAGAGAAGAAGCAGGCACATTATCATAAAGCCTGTGGGGCTGGGGGATGCCCTGGAATTA	CTTGTCAGCCCAGAATGCAACTGCGACTCTTCAGCTTCCCGATATCCGACGGTAGTGTNNNNNNNNTTCCAGGCTTCCTTCAG	160993924	160994382	-	10	uc010zcq.1_exon_5_20_chr2_160993945_r_0086
2:160994600-160994749/16,29/+	0.961495	2	160994600	160994615	9	GCATTTCTTTTGGTGT	160994721	160994749	1	AACATAAAGAGTTCAGTGAAGTCACAACC	160994616	160994720	TGGAAGAGGGTACCGTTGTTACAGATGGCTGTAAATGACAAGTTGAGTCCTTCAGTGTCTCCTAATACTTCCAGTTCCACCTCAGACCGCAGTTCCTTTAGTTAC	AACATAAAGAGTTCAGTGAAGTCACAACCCTTCAGCTTCCCGATATCCGACGGTAGTGTNNNNNNNNGCATTTCTTTTGGTGT	160994555	160994730	+	10	uc010zcq.1_exon_6_20_chr2_160994576_r_0090
2:160994497-160994646/16,29/-	0.956374	2	160994631	160994646	4	CAGCCATCTGTAACAA	160994497	160994525	1	AATTAGCTGAGCTCACTGAAGCTGGATTT	160994526	160994630	CGGTACCCTCTTCCAACACCAAAAGAAATGCTCTCACATGAAAGTGGGAGACACAGTAAGTAGCTGGCCAGTAGATAGTCTGAATAAATACCTGGATGGGTCAGA	AATTAGCTGAGCTCACTGAAGCTGGATTTCTTCAGCTTCCCGATATCCGACGGTAGTGTNNNNNNNNCAGCCATCTGTAACAA	160994555	160994730	-	10	uc010zcq.1_exon_6_20_chr2_160994576_r_0089
2:160998421-160998565/22,23/+	0.957431	2	160998421	160998442	1	CTGCCTAAATCACATCTTAGTT	160998543	160998565	1	GTAGACCTACTGTAGCTCCAGGA	160998443	160998542	TTTGAATACCAAAGAAATGCAAAAAAGAAGCCAGCTGTAAAATATCCTACTTCATAAGCTGAGATGATCAGCTGGAGAATGTTTCCGGAGTCCTTCTGAA	GTAGACCTACTGTAGCTCCAGGACTTCAGCTTCCCGATATCCGACGGTAGTGTNNNNNNNNCTGCCTAAATCACATCTTAGTT	160998472	160998602	+	10	uc010zcq.1_exon_7_20_chr2_160998493_r_0091
2:160998519-160998658/24,21/+	0.981966	2	160998519	160998542	1	GAATGTTTCCGGAGTCCTTCTGAA	160998638	160998658	1	GTGTGGGTTTGAGCCTGCTGG	160998543	160998637	GTAGACCTACTGTAGCTCCAGGAATAAGTTTTGCGTAATTCTGTAAACAGAAAAAGAGTAAGTCAATCTTTGTTTCCTCATGGTAATTGAGAAAA	GTGTGGGTTTGAGCCTGCTGGCTTCAGCTTCCCGATATCCGACGGTAGTGTNNNNNNNNGAATGTTTCCGGAGTCCTTCTGAA	160998472	160998602	+	10	uc010zcq.1_exon_7_20_chr2_160998493_r_0092
2:161025791-161025925/16,29/+	0.837846	2	161025791	161025806	2	CAATGAGTTGTCCAAT	161025897	161025925	1	CCTTTTTGAGTTTGGCATTTCAATGCTCA	161025807	161025896	TGTTGGATATTCCTAAAATTAACATATATAATTTTGCATCATCTCAATAAAATAATGTAAATAAAGAAAGGAATATTTATTTCAAAGATA	CCTTTTTGAGTTTGGCATTTCAATGCTCACTTCAGCTTCCCGATATCCGACGGTAGTGTNNNNNNNNCAATGAGTTGTCCAAT	161025702	161025838	+	10	uc010zcq.1_exon_8_20_chr2_161025723_r_0093
2:161025689-161025823/16,29/-	0.882502	2	161025808	161025823	2	TTTAGGAATATCCAAC	161025689	161025717	1	CAAAAATAACTTGGGAAATTCCTTCAAGG	161025718	161025807	AATTGGACAACTCATTGATAAACTGGTACAAAACAACGTGTTATTGATCTTCGCTGTAACCCAAGAACAAGTTCATTTATATGAGGTAAG	CAAAAATAACTTGGGAAATTCCTTCAAGGCTTCAGCTTCCCGATATCCGACGGTAGTGTNNNNNNNNTTTAGGAATATCCAAC	161025702	161025838	-	10	uc010zcq.1_exon_8_20_chr2_161025723_r_0094
2:161029004-161029133/26,19/+	0.945653	2	161029004	161029029	1	CACATGTATTACACTAGTTGTTGCTT	161029115	161029133	1	CCAAGTGACAGAGCCCGTC	161029030	161029114	CGTTCTCCTACTTATAGCCCTGAAAACAGTACAGAGTGCAGGTTACACACCAAGACAGTTGACATGGAGTATTCATTCTTGCTGT	CCAAGTGACAGAGCCCGTCCTTCAGCTTCCCGATATCCGACGGTAGTGTNNNNNNNNCACATGTATTACACTAGTTGTTGCTT	161029059	161029261	+	10	uc010zcq.1_exon_9_20_chr2_161029080_r_0096
2:161029146-161029300/18,27/+	0.969101	2	161029146	161029163	1	GATGCCTGCTAGTTTGCT	161029274	161029300	1	GGAGGGAGGCAGGCATTTATTGAGTGT	161029164	161029273	GTCCATTCCAAAATGAGAATCAGCATCACTCACAAAGACCAGGAGGTGGAGGGAGTCATTCCGCCAGCCAATTTTTTCCTACAGTGAGAAAGAAACATTTGTGTGATATT	GGAGGGAGGCAGGCATTTATTGAGTGTCTTCAGCTTCCCGATATCCGACGGTAGTGTNNNNNNNNGATGCCTGCTAGTTTGCT	161029059	161029261	+	10	uc010zcq.1_exon_9_20_chr2_161029080_r_0098
2:161029079-161029208/25,20/-	0.975773	2	161029184	161029208	1	CTCCTGGTCTTTGTGAGTGATGCTG	161029079	161029098	1	CTCCATGTCAACTGTCTTGG	161029099	161029183	ATTCTCATTTTGGAATGGACAGCAAACTAGCAGGCATCGTCATTCCTAATGACGGGCTCTGTCACTTGGACAGCAAGAATGAATA	CTCCATGTCAACTGTCTTGGCTTCAGCTTCCCGATATCCGACGGTAGTGTNNNNNNNNCTCCTGGTCTTTGTGAGTGATGCTG	161029059	161029261	-	10	uc010zcq.1_exon_9_20_chr2_161029080_r_0097
2:161030406-161030540/16,29/-	0.420536	2	161030525	161030540	1	ATATTGACACACCCGA	161030406	161030434	1	TATTAATAATTCTACTTCAAAAAGATTAG	161030435	161030524	AGGTGGATTTGATGCAATTATGCAAGCTGCTGTGTGTAAGGTATGCTGAAGGGAGTGCTGTTTCACTCTGTTAACATAAAATTCATCTCT	TATTAATAATTCTACTTCAAAAAGATTAGCTTCAGCTTCCCGATATCCGACGGTAGTGTNNNNNNNNATATTGACACACCCGA	161030464	161030670	-	10	uc010zcq.1_exon_10_20_chr2_161030485_r_0101
2:161030554-161030713/19,26/+	0.8835	2	161030554	161030572	2	CTGATTCTTCACAATTTCA	161030688	161030713	1	ATGATGCCACACACAATTAATGGATC	161030573	161030687	TTGAATCTTTCAGCATCATTTGTCAATGGCAAAATGTGCTTGAATCCAAATGTAGGTAAACAGAAGTATGGAATACTACTGCAAAAGTAAGATGCAAAAATACTGTTGATGAAAT	ATGATGCCACACACAATTAATGGATCCTTCAGCTTCCCGATATCCGACGGTAGTGTNNNNNNNNCTGATTCTTCACAATTTCA	161030464	161030670	+	10	uc010zcq.1_exon_10_20_chr2_161030485_r_0099
2:161030477-161030621/22,23/-	0.977473	2	161030600	161030621	1	TTGGATTCAAGCACATTTTGCC	161030477	161030499	1	GCTGCTGTGTGTAAGGTATGCTG	161030500	161030599	ATTGACAAATGATGCTGAAAGATTCAATGAAATTGTGAAGAATCAGAAAATTTCTGCTAATATTGACACACCCGAAGGTGGATTTGATGCAATTATGCAA	GCTGCTGTGTGTAAGGTATGCTGCTTCAGCTTCCCGATATCCGACGGTAGTGTNNNNNNNNTTGGATTCAAGCACATTTTGCC	161030464	161030670	-	10	uc010zcq.1_exon_10_20_chr2_161030485_r_0102
2:161051866-161052025/24,21/+	0.932069	2	161051866	161051889	1	AATCATTTACTTACCTGCAAGGGT	161052005	161052025	1	GCCCAGCTCCTTTATTGTGTT	161051890	161052004	TGGCAATTTCTTCTGGTGTTGTTTTCACAAAAGGGGATACAGGTTTTTCCACAAAAGATCCGAAGCCCAGTCTAAAGTTGCTGGTTAATTTAGACATCTCTTTGGAAAGCCGGGA	GCCCAGCTCCTTTATTGTGTTCTTCAGCTTCCCGATATCCGACGGTAGTGTNNNNNNNNAATCATTTACTTACCTGCAAGGGT	161051859	161052146	+	10	uc010zcq.1_exon_11_20_chr2_161051880_r_0109
2:161051812-161051941/22,23/-	0.964631	2	161051920	161051941	1	GTGGAAAAACCTGTATCCCCTT	161051812	161051834	1	GGAGATACTCCCGCTCTGAGCTG	161051835	161051919	TTGTGAAAACAACACCAGAAGAAATTGCCAACCCTTGCAGGTAAGTAAATGATTCTCTTGGCATCTTTGTGCGCTGATTTTCTGT	GGAGATACTCCCGCTCTGAGCTGCTTCAGCTTCCCGATATCCGACGGTAGTGTNNNNNNNNGTGGAAAAACCTGTATCCCCTT	161051859	161052146	-	10	uc010zcq.1_exon_11_20_chr2_161051880_r_0108
2:161051949-161052088/19,26/-	0.943299	2	161052070	161052088	1	GAGGACTACCCGGTGGATT	161051949	161051974	1	ACCAGCAACTTTAGACTGGGCTTCGG	161051975	161052069	TGTATTACCTCATGGACCTCTCCGCCTCCATGGATGACGACCTCAACACAATAAAGGAGCTGGGCTCCCGGCTTTCCAAAGAGATGTCTAAATTA	ACCAGCAACTTTAGACTGGGCTTCGGCTTCAGCTTCCCGATATCCGACGGTAGTGTNNNNNNNNGAGGACTACCCGGTGGATT	161051859	161052146	-	10	uc010zcq.1_exon_11_20_chr2_161051880_r_0110
2:161052014-161052163/16,29/-	0.971628	2	161052148	161052163	9	GTTTTCCTGGGTTTGC	161052014	161052042	1	CCATGGATGACGACCTCAACACAATAAAG	161052043	161052147	TTTTCCTGTTGGGCTTTGCAGGTGGTGCGCAGACTCTGCAGGTGCATGTCCGCCAGACTGAGGACTACCCGGTGGATTTGTATTACCTCATGGACCTCTCCGCCT	CCATGGATGACGACCTCAACACAATAAAGCTTCAGCTTCCCGATATCCGACGGTAGTGTNNNNNNNNGTTTTCCTGGGTTTGC	161051859	161052146	-	10	uc010zcq.1_exon_11_20_chr2_161051880_r_0111
2:161052745-161052904/25,20/+	0.9619	2	161052745	161052769	1	TCAAGCTTTGAGGCGCAATCTGAAC	161052885	161052904	1	GCTGGGGTATCACACCTTTC	161052770	161052884	AATGTCAGAACTATTTTTCTGTCTGCCTACACTGAGAGGCTTATTTTTAAGTATTTCTACTTGGGAGACAGGGTTTTCGATGAAGTTTAATTGACATCCTTTAGCTAAAAGGTTT	GCTGGGGTATCACACCTTTCCTTCAGCTTCCCGATATCCGACGGTAGTGTNNNNNNNNTCAAGCTTTGAGGCGCAATCTGAAC	161052706	161052951	+	10	uc010zcq.1_exon_12_20_chr2_161052727_r_0115
2:161052650-161052799/17,28/-	0.94493	2	161052783	161052799	2	GTAGGCAGACAGAAAAA	161052650	161052677	1	ATTCTGCTACCTTGCTAATGTGTCTTGT	161052678	161052782	TAGTTCTGACATTGTTCAGATTGCGCCTCAAAGCTTGATCCTTAAGTTGAGACCAGGTATGTTAGGATTTGGCTCATGTAAATAGATCTAATGTCATATATGGTA	ATTCTGCTACCTTGCTAATGTGTCTTGTCTTCAGCTTCCCGATATCCGACGGTAGTGTNNNNNNNNGTAGGCAGACAGAAAAA	161052706	161052951	-	10	uc010zcq.1_exon_12_20_chr2_161052727_r_0114
2:161052864-161053003/16,29/+	0.882504	2	161052864	161052879	4	CATCCTTTAGCTAAAA	161052975	161053003	1	ATCTGAATTTCTTTATAAGATACCAGCAA	161052880	161052974	GGTTTGCTGGGGTATCACACCTTTCGCCAACTCCAGATGGATGAGTAAAATTCTAAAAAAGAAAAAGAAAAACAATAACCAGAAAAAGAAAACAA	ATCTGAATTTCTTTATAAGATACCAGCAACTTCAGCTTCCCGATATCCGACGGTAGTGTNNNNNNNNCATCCTTTAGCTAAAA	161052706	161052951	+	10	uc010zcq.1_exon_12_20_chr2_161052727_r_0112
2:161055625-161055769/17,28/+	0.948282	2	161055625	161055641	5	GAGGAAATTAACATGAA	161055742	161055769	1	GTTTCTGCACCTCCCAGGGCACAGCCAC	161055642	161055741	TTTAACTGCAGACAGGTTTTAAAAACACATTGAGGTCATTTATTTTACCTCCTGAGCACACCAGGCACACTGAGGTCCAATAAGCAGGCAGTCTTCACAG	GTTTCTGCACCTCCCAGGGCACAGCCACCTTCAGCTTCCCGATATCCGACGGTAGTGTNNNNNNNNGAGGAAATTAACATGAA	161055669	161055789	+	10	uc010fov.1_exon_13_20_chr2_161055690_r_0116
2:161055716-161055855/19,26/-	0.930037	2	161055837	161055855	1	TTCAAGTAATGTAAGAGCC	161055716	161055741	1	CTGTGAAGACTGCCTGCTTATTGGAC	161055742	161055836	ATCAGTCTCATAAATGGAATGACTGAAAGTGTACTTAATCCCTGCATCTTGCTGGGTCTAAACCTAGGTGGCTGTGCCCTGGGAGGTGCAGAAAC	CTGTGAAGACTGCCTGCTTATTGGACCTTCAGCTTCCCGATATCCGACGGTAGTGTNNNNNNNNTTCAAGTAATGTAAGAGCC	161055669	161055789	-	10	uc010fov.1_exon_13_20_chr2_161055690_r_0117
2:161056436-161056565/16,29/-	0.966409	2	161056550	161056565	6	GAACTGCTTTGCCTGT	161056436	161056464	1	CCTGTCATTTGGTTCAGAAACTAGATCTG	161056465	161056549	TCTTTCTATTTCTAGGAAGGAATGATCACGTACAAGGTAAGACCTGCGTTCTCTGATATATTACTTTCGTGGTATGCTTGACAAA	CCTGTCATTTGGTTCAGAAACTAGATCTGCTTCAGCTTCCCGATATCCGACGGTAGTGTNNNNNNNNGAACTGCTTTGCCTGT	161056493	161056835	-	10	uc010fov.1_exon_15_20_chr2_161056697_r_0118
2:161056495-161056649/20,25/-	0.947897	2	161056630	161056649	1	GATATTCAGCGTTGGTCTTG	161056495	161056519	1	TACAAGGTAAGACCTGCGTTCTCTG	161056520	161056629	TAACGCTGAAGGTAATTCATTTTTTAATCGGTCTGCACAGCAAGAACTGAAACGAATGGGGATTGAACTGCTTTGCCTGTTCTTTCTATTTCTAGGAAGGAATGATCACG	TACAAGGTAAGACCTGCGTTCTCTGCTTCAGCTTCCCGATATCCGACGGTAGTGTNNNNNNNNGATATTCAGCGTTGGTCTTG	161056493	161056835	-	10	uc010fov.1_exon_15_20_chr2_161056697_r_0119
4:71384507-71384636/16,29/+	0.963194	4	71384507	71384522	6	ATTCTACTGTTTTGTC	71384608	71384636	1	ACCTACCTCTCTCCTGCCCTCCATCAAAA	71384523	71384607	TTCTAGGATCAACTCGGTCATTACCAGTAAGTATGTTATGTTTGTTTTATATGCCAGCCAGTTTCAACAGCATCTCTAGCTGCAG	ACCTACCTCTCTCCTGCCCTCCATCAAAACTTCAGCTTCCCGATATCCGACGGTAGTGTNNNNNNNNATTCTACTGTTTTGTC	71384459	71384568	+	10	uc010ihy.1_exon_1_20_chr4_71384480_f_0135
4:71384405-71384539/17,28/-	0.460754	4	71384523	71384539	1	CCGAGTTGATCCTAGAA	71384405	71384432	1	TAAGAGAAAATGATACTTTAAAAACAAA	71384433	71384522	GACAAAACAGTAGAATCGTACTCCTCATGTTTCAGATTGCTACCTACAACAACAAAAAAGTGTTACTCTTCCATGTATTTTTTTTCCTTT	TAAGAGAAAATGATACTTTAAAAACAAACTTCAGCTTCCCGATATCCGACGGTAGTGTNNNNNNNNCCGAGTTGATCCTAGAA	71384459	71384568	-	10	uc010ihy.1_exon_1_20_chr4_71384480_f_0134
4:71388409-71388548/16,29/+	0.947067	4	71388409	71388424	6	AAATGGACACAAAATC	71388520	71388548	1	CAGGGAACACTACCAAACCAACAGCAGTC	71388425	71388519	TTAAACACATTCCTGCCTCATCAAATATGTATTTGTTTTCACAAAAGCAGCTCAAACCTGCTTTGGGACTCCCTCCCACAAAACTGGCTCCGGAT	CAGGGAACACTACCAAACCAACAGCAGTCCTTCAGCTTCCCGATATCCGACGGTAGTGTNNNNNNNNAAATGGACACAAAATC	71388451	71388575	+	10	uc010ihy.1_exon_2_20_chr4_71388475_f_0136
4:71388504-71388633/16,29/+	0.98151	4	71388504	71388519	3	AAAACTGGCTCCGGAT	71388605	71388633	1	GAACATGTACAAACCGGTAAAGAAAACAC	71388520	71388604	CAGGGAACACTACCAAACCAACAGCAGTCAAATCAGGTAAGAGTCCTACAATATGGAACATGTACAAACCGGTAAAGAAAATACG	GAACATGTACAAACCGGTAAAGAAAACACCTTCAGCTTCCCGATATCCGACGGTAGTGTNNNNNNNNAAAACTGGCTCCGGAT	71388451	71388575	+	10	uc010ihy.1_exon_2_20_chr4_71388475_f_0137
4:71389518-71389652/17,28/-	0.961267	4	71389636	71389652	1	ACCAGATGCAGATCTGG	71389518	71389545	1	TCTGCTTCCCTTACTCTGTCAGTGGTGG	71389546	71389635	CCCCAGTGTGAGCATCTGTGTTAATGGTATCAGACTTAAAGAAGGAAAGACCTGCAGGGGATTGAAAGTGATGTATGAGACAAGAGGTTG	TCTGCTTCCCTTACTCTGTCAGTGGTGGCTTCAGCTTCCCGATATCCGACGGTAGTGTNNNNNNNNACCAGATGCAGATCTGG	71389564	71389670	-	10	uc010ihy.1_exon_3_20_chr4_71389585_f_0138
4:71389608-71389737/17,28/-	0.97225	4	71389721	71389737	2	CACCCATATACATGCTC	71389608	71389635	1	CCCCAGTGTGAGCATCTGTGTTAATGGT	71389636	71389720	CCCCCACTGTAATATTAGGCATTATATTTATTTCACAATGGGTATTAAAATAATATAAACAATCACTTACCAGATGCAGATCTGG	CCCCAGTGTGAGCATCTGTGTTAATGGTCTTCAGCTTCCCGATATCCGACGGTAGTGTNNNNNNNNCACCCATATACATGCTC	71389564	71389670	-	10	uc010ihy.1_exon_3_20_chr4_71389585_f_0139
4:71390510-71390639/16,29/-	0.661029	4	71390624	71390639	1	GGTCAATGGGTGGGTC	71390510	71390538	1	TTTAGGAAACTAAAATGTTTTTACTAAAC	71390539	71390623	TGGGTACCAGGTGTCATTCCTGCAGCAGGATTTAACTGTAGGGCAAGGAAGAAGACTTTCATTGTATTTTTTTTCAGTTTGGACA	TTTAGGAAACTAAAATGTTTTTACTAAACCTTCAGCTTCCCGATATCCGACGGTAGTGTNNNNNNNNGGTCAATGGGTGGGTC	71390568	71390698	-	10	uc010ihy.1_exon_4_20_chr4_71390589_f_0140
4:71390602-71390751/25,20/-	0.949716	4	71390727	71390751	1	TTTCTACTGTAGGCTTTCACCTGAG	71390602	71390621	1	GGTACCAGGTGTCATTCCTG	71390622	71390726	AGAAAATGCTCTCTAATGTTAAAACTAAGGTCCAGCTGTTCAACTTACATGTGGGTGCAGTTGCTGTTGTACATTCAACCCTCCCAGGGTCAATGGGTGGGTCTG	GGTACCAGGTGTCATTCCTGCTTCAGCTTCCCGATATCCGACGGTAGTGTNNNNNNNNTTTCTACTGTAGGCTTTCACCTGAG	71390568	71390698	-	10	uc010ihy.1_exon_4_20_chr4_71390589_f_0141
4:71394364-71394493/17,28/-	0.672976	4	71394477	71394493	10	ATTAAGCATAATTTTTA	71394364	71394391	1	GTATAAATACTGATATCTTTTTTTGGAG	71394392	71394476	CCTGGGCTCCAAGTTGTGTGACAAAAATTGGTAACACCTGAAAAAATGAGAGAAAAACTCTTTCAAAAGTAAGCTCTGGAAGATG	GTATAAATACTGATATCTTTTTTTGGAGCTTCAGCTTCCCGATATCCGACGGTAGTGTNNNNNNNNATTAAGCATAATTTTTA	71394419	71394495	-	10	uc010ihy.1_exon_5_20_chr4_71394440_f_0142
4:71394865-71394994/16,29/+	0.531591	4	71394865	71394880	1	GTGTCTAACAAATTGT	71394966	71394994	1	TTCTATCACAATGTTTTCTGTCCTCATAT	71394881	71394965	GTTTGTCATTTTGCTTTTAGGGCACTATCCTAAGCTCAGAGGAATTGGTAAAAAAAATAAAAATACTATTTCAAATTATTTTCAC	TTCTATCACAATGTTTTCTGTCCTCATATCTTCAGCTTCCCGATATCCGACGGTAGTGTNNNNNNNNGTGTCTAACAAATTGT	71394880	71394947	+	10	uc010ihy.1_exon_6_20_chr4_71394901_f_0145
4:71396687-71396846/19,26/+	0.929426	4	71396687	71396705	2	CTCCCCTTAAAAGAGAAAA	71396821	71396846	1	GGCAGGGGCTAATCCAGATGTCCAGG	71396706	71396820	GAAAATGTGTTGCTTTTAACTTTGTTTTCTGTTTGCTTCCCTCATTCCAGCCACAAATCTTCACGAGCCTCATCATCCATTCCTTGTTCCCGGGAGGCATCCTGCCCACCAGTCA	GGCAGGGGCTAATCCAGATGTCCAGGCTTCAGCTTCCCGATATCCGACGGTAGTGTNNNNNNNNCTCCCCTTAAAAGAGAAAA	71396735	71397037	+	10	uc010ihy.1_exon_7_20_chr4_71396756_f_0147
4:71396782-71396926/16,29/-	0.950034	4	71396911	71396926	8	ACTGGGAGTTGGGAGG	71396782	71396810	1	GCAGGATGCCTCCCGGGAACAAGGAATGG	71396811	71396910	CGGCCTGCTGGGGTTCCCTGGGTGGCAGGATTTACACCTGCTCCTCCTGCTGGAAGGCTTCCATCCTGGACATCTGGATTAGCCCCTGCCTGACTGGTGG	GCAGGATGCCTCCCGGGAACAAGGAATGGCTTCAGCTTCCCGATATCCGACGGTAGTGTNNNNNNNNACTGGGAGTTGGGAGG	71396735	71397037	-	10	uc010ihy.1_exon_7_20_chr4_71396756_f_0148
4:71396853-71397007/16,29/-	0.847322	4	71396992	71397007	6	TTCTGTGGTGGCTTCC	71396853	71396881	1	ATTTACACCTGCTCCTCCTGCTGGAAGGC	71396882	71396991	TCGATGGCATGTGTGCTCCTTTGGATGCCTGCAGGGGTGGTCACTGCAAAGTCGTCATCTGTGCCACTGGGAGTTGGGAGGCGGCCTGCTGGGGTTCCCTGGGTGGCAGG	ATTTACACCTGCTCCTCCTGCTGGAAGGCCTTCAGCTTCCCGATATCCGACGGTAGTGTNNNNNNNNTTCTGTGGTGGCTTCC	71396735	71397037	-	10	uc010ihy.1_exon_7_20_chr4_71396756_f_0146
4:71396972-71397131/26,19/-	0.944337	4	71397106	71397131	1	CTTCCTAATCTTACTAAGATCTGCAT	71396972	71396990	1	CGATGGCATGTGTGCTCCT	71396991	71397105	TTGTCAAGGCAAGACAAAGAACTCCTCTTTTCCATTCTGCAGATGACTTTTATAGCCAAGAAGCATGTTCCAAGCTAGGAGAATTTACCATTTGCTGATTCTGTGGTGGCTTCCT	CGATGGCATGTGTGCTCCTCTTCAGCTTCCCGATATCCGACGGTAGTGTNNNNNNNNCTTCCTAATCTTACTAAGATCTGCAT	71396735	71397037	-	10	uc010ihy.1_exon_7_20_chr4_71396756_f_0149
4:71398111-71398245/16,29/-	0.281596	4	71398230	71398245	8	ATGATAAAGATTCACA	71398111	71398139	1	GTAAAAAGTATATTTAACATAAATATCTT	71398140	71398229	TGTATCACCAAATTCGAGGCAGCTTAGTTGAAAAAATTTGAAACAGCTTACTGAATTCCTGGAAGAAAATAAAACACCTTTTAAATGTAG	GTAAAAAGTATATTTAACATAAATATCTTCTTCAGCTTCCCGATATCCGACGGTAGTGTNNNNNNNNATGATAAAGATTCACA	71398151	71398479	-	10	uc010ihy.1_exon_8_20_chr4_71398172_f_0151
4:71458022-71458151/16,29/+	0.93162	4	71458022	71458037	12	TTCTTTTCTTAGAACT	71458123	71458151	1	CCTGTAAATTCTTTTTTTCCTATCTCCTG	71458038	71458122	ATCTTGGTTGGCATCATCAGGCCCTGAGAGCACAGTGCATGTCAGCATCTAAGGTAAAATGGGATTTTATGATTTCCATGTGTTT	CCTGTAAATTCTTTTTTTCCTATCTCCTGCTTCAGCTTCCCGATATCCGACGGTAGTGTNNNNNNNNTTCTTTTCTTAGAACT	71457954	71458110	+	10	uc003hfl.3_exon_0_20_chr4_71457975_f_0156
4:71458981-71459110/20,25/+	0.891673	4	71458981	71459000	1	GTCTTTTAACCATTCTGAAT	71459086	71459110	1	CTCCTGGAAATGAGTTTTGCAGTGC	71459001	71459085	AAAAATTCATCTGATTTAATTCTCCAACTTAATTATGTTTTAGATTCCACTTTTCAAAATGAAGGACCTGATACTGATCCTATGC	CTCCTGGAAATGAGTTTTGCAGTGCCTTCAGCTTCCCGATATCCGACGGTAGTGTNNNNNNNNGTCTTTTAACCATTCTGAAT	71459023	71459132	+	10	uc003hfl.3_exon_1_20_chr4_71459044_f_0157
4:71459050-71459179/16,29/-	0.964932	4	71459164	71459179	5	CTTCAGTGTTGTTTGG	71459050	71459078	1	ATCAGTATCAGGTCCTTCATTTTGAAAAG	71459079	71459163	AGTTCGACAATCAATAACCTTTTCTGGGACACACTCTAAAGACTGACTTACCGGCACTGCAAAACTCATTTCCAGGAGGCATAGG	ATCAGTATCAGGTCCTTCATTTTGAAAAGCTTCAGCTTCCCGATATCCGACGGTAGTGTNNNNNNNNCTTCAGTGTTGTTTGG	71459023	71459132	-	10	uc003hfl.3_exon_1_20_chr4_71459044_f_0158
4:71462658-71462787/16,29/+	0.980766	4	71462658	71462673	2	GGGCATTGAAGGAAGT	71462759	71462787	1	GCCTTGAGGTATGTATTGTCAGAATTTTT	71462674	71462758	TTTGTACCAATAAGACTCAAAATTATTCTTATTTTCATTCAGTTCTTTCCTCAGCAATCTGGAACACCGGGTATGGCTAGTTTGA	GCCTTGAGGTATGTATTGTCAGAATTTTTCTTCAGCTTCCCGATATCCGACGGTAGTGTNNNNNNNNGGGCATTGAAGGAAGT	71462695	71462786	+	10	uc003hfl.3_exon_2_20_chr4_71462716_f_0160
4:71462698-71462827/23,22/+	0.66262	4	71462698	71462720	1	ATTCTTATTTTCATTCAGTTCTT	71462806	71462827	1	TGGTATATTTGTGGTACAGGAG	71462721	71462805	TCCTCAGCAATCTGGAACACCGGGTATGGCTAGTTTGAGCCTTGAGGTATGTATTGTCAGAATTTTTAACATATTAACTTTACAT	TGGTATATTTGTGGTACAGGAGCTTCAGCTTCCCGATATCCGACGGTAGTGTNNNNNNNNATTCTTATTTTCATTCAGTTCTT	71462695	71462786	+	10	uc003hfl.3_exon_2_20_chr4_71462716_f_0159
4:71463989-71464118/17,28/-	0.628329	4	71464102	71464118	2	GAGAAAGTGTGTTTAAT	71463989	71464016	1	TGATTTCTCATGATATTTGACATTATCA	71464017	71464101	CTCTGCAGACTTCCCAACTGTCTCATTGTCTATCAAGAAAAAAAAGTGGGTTACTGTTTATCGCATATGCTGTGTTTGACACAAC	TGATTTCTCATGATATTTGACATTATCACTTCAGCTTCCCGATATCCGACGGTAGTGTNNNNNNNNGAGAAAGTGTGTTTAAT	71464052	71464140	-	10	uc003hfl.3_exon_3_20_chr4_71464073_f_0161
4:71464084-71464213/27,18/-	0.837031	4	71464187	71464213	1	GTCTATTCATAAATAAATTTGATGAAT	71464084	71464101	1	CTCTGCAGACTTCCCAAC	71464102	71464186	TATAATGCTGCTGCTAATATTAACACTACCACCACCATGAATACTTGCAATAAGAAATATGATTACCTGAGAAAGTGTGTTTAAT	CTCTGCAGACTTCCCAACCTTCAGCTTCCCGATATCCGACGGTAGTGTNNNNNNNNGTCTATTCATAAATAAATTTGATGAAT	71464052	71464140	-	10	uc003hfl.3_exon_3_20_chr4_71464073_f_0163
4:71465302-71465436/16,29/+	0.968421	4	71465302	71465317	11	GTCTCCTCCCACCACA	71465408	71465436	1	CCTCTTCTTACTTGCCTTCTTTAAGTTAT	71465318	71465407	TTCCTCTCTTCCATGGATGAGGCCAAGAGAACATGAAACTCAACAGGTGAGTGAATAGCATCAATATGTTTGAAACCTCAGGCTTTAAAA	CCTCTTCTTACTTGCCTTCTTTAAGTTATCTTCAGCTTCCCGATATCCGACGGTAGTGTNNNNNNNNGTCTCCTCCCACCACA	71465232	71465383	+	10	uc003hfl.3_exon_4_20_chr4_71465253_f_0165
4:71465174-71465333/16,29/-	0.92288	4	71465318	71465333	10	CCATGGAAGAGAGGAA	71465174	71465202	1	ACATTGGTTATATTTGGTTTTCCTTTTCC	71465203	71465317	TGTGGTGGGAGGAGACCGTGCATCCACAAAGAATTAAATGATTTTCCAAAGCCGTATCTAGAATACTAAAGACATGGATAAAAAAAGACATGCTTATATTTAAATGTTAAATATA	ACATTGGTTATATTTGGTTTTCCTTTTCCCTTCAGCTTCCCGATATCCGACGGTAGTGTNNNNNNNNCCATGGAAGAGAGGAA	71465232	71465383	-	10	uc003hfl.3_exon_4_20_chr4_71465253_f_0164
4:71467059-71467193/26,19/+	0.920991	4	71467059	71467084	1	CCTTTGTTTAGAAATTCTAGGCACCG	71467175	71467193	1	CACAGCCATCCTTGAAGCC	71467085	71467174	TTGTTTAATGAGCCATCCCTTCCTAACACTCTTTTCAAATTTCTCTGCAGTATGAATATTCTTTGCCTGTGCATCCCCCACCTCTCCCAT	CACAGCCATCCTTGAAGCCCTTCAGCTTCCCGATATCCGACGGTAGTGTNNNNNNNNCCTTTGTTTAGAAATTCTAGGCACCG	71467114	71467391	+	10	uc003hfl.3_exon_5_20_chr4_71467135_f_0166
4:71467118-71467252/17,28/-	0.920436	4	71467236	71467252	4	TGGCCTGGTTGGTGGTT	71467118	71467145	1	GAATATTCATACTGCAGAGAAATTTGAA	71467146	71467235	GCAGCAGCAGACTGGAGAAAAGGTTTCAGTCCTGGCTGTTGAGGCTTCAAGGATGGCTGTGATGGGAGAGGTGGGGGATGCACAGGCAAA	GAATATTCATACTGCAGAGAAATTTGAACTTCAGCTTCCCGATATCCGACGGTAGTGTNNNNNNNNTGGCCTGGTTGGTGGTT	71467114	71467391	-	10	uc003hfl.3_exon_5_20_chr4_71467135_f_0167
4:71467180-71467334/19,26/-	0.909015	4	71467316	71467334	1	TGCTGAACCAGAGGCAGTT	71467180	71467205	1	CCTGGCTGTTGAGGCTTCAAGGATGG	71467206	71467315	CTCCTTCCTGCAAGGGCAGATGTCCCAGGTGAATTGGAGGCTGAAGTGCTTCTTTCAGTGCTGTGGCCTGGTTGGTGGTTGCAGCAGCAGACTGGAGAAAAGGTTTCAGT	CCTGGCTGTTGAGGCTTCAAGGATGGCTTCAGCTTCCCGATATCCGACGGTAGTGTNNNNNNNNTGCTGAACCAGAGGCAGTT	71467114	71467391	-	10	uc003hfl.3_exon_5_20_chr4_71467135_f_0168
4:71467257-71467391/16,29/-	0.956821	4	71467376	71467391	10	CTTCAAGAGAAAGGAA	71467257	71467285	1	GAATTGGAGGCTGAAGTGCTTCTTTCAGT	71467286	71467375	GTACCTCAGGCTTTGGTGGCTTATCTGATGGTGCCACCTGCTGCTGAACCAGAGGCAGTTCTCCTTCCTGCAAGGGCAGATGTCCCAGGT	GAATTGGAGGCTGAAGTGCTTCTTTCAGTCTTCAGCTTCCCGATATCCGACGGTAGTGTNNNNNNNNCTTCAAGAGAAAGGAA	71467114	71467391	-	10	uc003hfl.3_exon_5_20_chr4_71467135_f_0169
4:71468275-71468404/16,29/+	0.770383	4	71468275	71468290	2	TTAATGTCACTTTGTC	71468376	71468404	1	ATCAGTAAGTACAGATCTCAATGAGACAC	71468291	71468375	TATTTTGTTTATTTTTTGACTGATAATTTTAATATTTATCTGTGATATAGCTCCCAGGAGTAGATTTTGCTGATCCACAAGGTCC	ATCAGTAAGTACAGATCTCAATGAGACACCTTCAGCTTCCCGATATCCGACGGTAGTGTNNNNNNNNTTAATGTCACTTTGTC	71468320	71468399	+	10	uc003hfl.3_exon_6_20_chr4_71468341_f_0172
4:71468329-71468458/16,29/+	0.574151	4	71468329	71468344	1	TCTGTGATATAGCTCC	71468430	71468458	1	TATTTGTTCACTTTTTTATTTTTATTTGT	71468345	71468429	CAGGAGTAGATTTTGCTGATCCACAAGGTCCATCAGTAAGTACAGATCTCAATGAGACACTTTCTGTATTTTATTTTTTAATTTT	TATTTGTTCACTTTTTTATTTTTATTTGTCTTCAGCTTCCCGATATCCGACGGTAGTGTNNNNNNNNTCTGTGATATAGCTCC	71468320	71468399	+	10	uc003hfl.3_exon_6_20_chr4_71468341_f_0171
4:71468454-71468583/16,29/-	0.589955	4	71468568	71468583	4	TAGAAGTGTCTCACTG	71468454	71468482	1	AAAAAATGAACAAAGTAGTTAAATACAAA	71468483	71468567	AGATCTGTACTTACTGATGGACCTTGTGGATCAGGAAAATCCATTCCTGGGAGCTATATTGTAGATAAATATTAAAATTATCAGT	AAAAAATGAACAAAGTAGTTAAATACAAACTTCAGCTTCCCGATATCCGACGGTAGTGTNNNNNNNNTAGAAGTGTCTCACTG	71468494	71468573	-	10	uc003hfl.3_exon_7_20_chr4_71468515_f_0173
4:71468609-71468738/16,29/-	0.818254	4	71468723	71468738	6	TCTGTACTTACTGTTG	71468609	71468637	1	ATAAATGCAAATAAAAGATAGACAAAGTG	71468638	71468722	AACCTTGTGGATCAGCAAAATCCAATCCTGGGAGCTATATTACAGATAAATATTAAAATTATCAGTCAAAAAAGGAACAAAATAG	ATAAATGCAAATAAAAGATAGACAAAGTGCTTCAGCTTCCCGATATCCGACGGTAGTGTNNNNNNNNTCTGTACTTACTGTTG	71468668	71468747	-	10	uc003hfl.3_exon_8_20_chr4_71468689_f_0175
4:71468701-71468830/24,21/-	0.860213	4	71468807	71468830	1	TTCATATTCATGGATAAATGGGAC	71468701	71468721	2	ACCTTGTGGATCAGCAAAATC	71468722	71468806	AATGAAAAAATTCACTCTTATTTTTTGAAATATAGAGACAGTTTTTGCAAGACAGTGTCTCATTGAGATCTGTACTTACTGTTGA	ACCTTGTGGATCAGCAAAATCCTTCAGCTTCCCGATATCCGACGGTAGTGTNNNNNNNNTTCATATTCATGGATAAATGGGAC	71468668	71468747	-	10	uc003hfl.3_exon_8_20_chr4_71468689_f_0177
4:71468911-71469065/16,29/+	0.73049	4	71468911	71468926	7	CTCAAAAATTACTGTT	71469037	71469065	1	GTAAGTTTTTTTTAATACCACATCTCTGT	71468927	71469036	ATGGGGATGTGCCTGTGAGAATTACTTATTCTGTTTTCTACCATTTAAAGATTTTCCAAATAGCCCGTTTGATTTCTCACGGACCAATGCCACAAAATAAACAATCTCCA	GTAAGTTTTTTTTAATACCACATCTCTGTCTTCAGCTTCCCGATATCCGACGGTAGTGTNNNNNNNNCTCAAAAATTACTGTT	71468956	71469197	+	10	uc003hfl.3_exon_10_20_chr4_71469133_f_0180
4:71469100-71469259/17,28/-	0.409523	4	71469243	71469259	1	GTGTGAGACCTAGATTT	71469100	71469127	1	TAAAATACAATCATTATCACAAAATGCA	71469128	71469242	TTGAATTTTAGCTCTTAAGATAAAATTTAATTAAAAACAATACTTTTTATAGAATATGGACTTACCAATTGATTTGCTCCAAAAGGCACGTACAACATTCCTGGATAAAGCTAAA	TAAAATACAATCATTATCACAAAATGCACTTCAGCTTCCCGATATCCGACGGTAGTGTNNNNNNNNGTGTGAGACCTAGATTT	71468956	71469197	-	10	uc003hfl.3_exon_10_20_chr4_71469133_f_0179
4:71469493-71469622/17,28/-	0.598056	4	71469606	71469622	1	CTCATGATGCCAAGTCT	71469493	71469520	1	TATTTAGTTTTCACTTAAACCTTAATAT	71469521	71469605	GGCAGGGGCATTCTGTTCAAAAAGAAATATTGCGTCAAATTACGAACCAGCTACCTTCTTATCTACTCAAGACAAAGTTAAAAGT	TATTTAGTTTTCACTTAAACCTTAATATCTTCAGCTTCCCGATATCCGACGGTAGTGTNNNNNNNNCTCATGATGCCAAGTCT	71469573	71469658	-	10	uc003hfl.3_exon_11_20_chr4_71469594_f_0183
4:71469581-71469710/21,24/-	0.955756	4	71469690	71469710	1	TCTTGCAGCCAGTCATAAGTG	71469581	71469604	1	GCAGGGGCATTCTGTTCAAAAAGA	71469605	71469689	ACTGTTCTTCCCTGGCCACTATTTTAAGAAGAGTTAGAAGACATTACTCACTGCCACTTCTTCTGAACTCATGATGCCAAGTCTG	GCAGGGGCATTCTGTTCAAAAAGACTTCAGCTTCCCGATATCCGACGGTAGTGTNNNNNNNNTCTTGCAGCCAGTCATAAGTG	71469573	71469658	-	10	uc003hfl.3_exon_11_20_chr4_71469594_f_0184
4:71471891-71472030/16,29/+	0.947373	4	71471891	71471906	4	TTTTTTTCCAGGGCGG	71472002	71472030	1	GTGACTTCACTCTGGAATTTGACTCCCCA	71471907	71472001	GAGAGAAGACCCAATGGCCTATGGAGCCATGTTTCCAGGATTTGGAGGCATGAGGCCCGGCTTTGAGGGAATGCCCCACAACCCAGCTATGGGCG	GTGACTTCACTCTGGAATTTGACTCCCCACTTCAGCTTCCCGATATCCGACGGTAGTGTNNNNNNNNTTTTTTTCCAGGGCGG	71471881	71473024	+	10	uc003hfl.3_exon_12_20_chr4_71471902_f_0191
4:71471946-71472075/16,29/-	0.920919	4	71472060	71472075	4	TTGTGCACCTCCTTCT	71471946	71471974	1	CCTCAAAGCCGGGCCTCATGCCTCCAAAT	71471975	71472059	TCGTTCTCAGGGCCTTTGGTGGCAGCCACTGGGGAGTCAAATTCCAGAGTGAAGTCACCGCCCATAGCTGGGTTGTGGGGCATTC	CCTCAAAGCCGGGCCTCATGCCTCCAAATCTTCAGCTTCCCGATATCCGACGGTAGTGTNNNNNNNNTTGTGCACCTCCTTCT	71471881	71473024	-	10	uc003hfl.3_exon_12_20_chr4_71471902_f_0192
4:71472003-71472152/18,27/-	0.917855	4	71472135	71472152	1	TGGGGAGCAGGTTCTAGC	71472003	71472029	1	GGGGAGTCAAATTCCAGAGTGAAGTCA	71472030	71472134	TCTGTAAGGAAAGCTGGGTTTTCTAGATTGTCTGGGTTGGCCTCCGGCATAGGGGAGCCTTGTGCACCTCCTTCTTCGTTCTCAGGGCCTTTGGTGGCAGCCACT	GGGGAGTCAAATTCCAGAGTGAAGTCACTTCAGCTTCCCGATATCCGACGGTAGTGTNNNNNNNNTGGGGAGCAGGTTCTAGC	71471881	71473024	-	10	uc003hfl.3_exon_12_20_chr4_71471902_f_0193
4:71472084-71472243/23,22/-	0.907173	4	71472221	71472243	1	TGGGGTGACGCTGGGGAGTCCCT	71472084	71472105	1	GTCTGGGTTGGCCTCCGGCATA	71472106	71472220	TCATCTTCCCTGAAGGGCTCCTTGGCAGGCCGGGAATGTCATCCTTAGGGAGAGCAAGGAGCCCTGCGTGGGGAGCAGGTTCTAGCTCTGTAAGGAAAGCTGGGTTTTCTAGATT	GTCTGGGTTGGCCTCCGGCATACTTCAGCTTCCCGATATCCGACGGTAGTGTNNNNNNNNTGGGGTGACGCTGGGGAGTCCCT	71471881	71473024	-	10	uc003hfl.3_exon_12_20_chr4_71471902_f_0194
4:71472163-71472317/17,28/-	0.922788	4	71472301	71472317	2	GATGTGGTCATGTCAGC	71472163	71472190	1	CGGGAATGTCATCCTTAGGGAGAGCAAG	71472191	71472300	ATCGTAGGTCCTATAAACATCAGCTAATTCAGGGGTCATCAGTGGGTCAGCAGCTGCTGGGGTGACGCTGGGGAGTCCCTTCATCTTCCCTGAAGGGCTCCTTGGCAGGC	CGGGAATGTCATCCTTAGGGAGAGCAAGCTTCAGCTTCCCGATATCCGACGGTAGTGTNNNNNNNNGATGTGGTCATGTCAGC	71471881	71473024	-	10	uc003hfl.3_exon_12_20_chr4_71471902_f_0195
4:71472312-71472451/20,25/+	0.949581	4	71472312	71472331	1	CACATCCGTGGATTTCCAGG	71472427	71472451	1	TGGCATTTCCAAGAGCCCTGACAGC	71472332	71472426	AAGAAGCAACCATGGATACCACGATGGCCCCAAACTCTCTGCAAACATCCATGCCAGGAAACAAAGCCCAGGAGCCCGAGATGATGCATGACGCA	TGGCATTTCCAAGAGCCCTGACAGCCTTCAGCTTCCCGATATCCGACGGTAGTGTNNNNNNNNCACATCCGTGGATTTCCAGG	71471881	71473024	+	10	uc003hfl.3_exon_12_20_chr4_71471902_f_0197
4:71472247-71472381/21,24/-	0.972581	4	71472361	71472381	1	GGATGTTTGCAGAGAGTTTGG	71472247	71472270	1	AGGGGTCATCAGTGGGTCAGCAGC	71472271	71472360	GGCCATCGTGGTATCCATGGTTGCTTCTTCCTGGAAATCCACGGATGTGGTCATGTCAGCATCGTAGGTCCTATAAACATCAGCTAATTC	AGGGGTCATCAGTGGGTCAGCAGCCTTCAGCTTCCCGATATCCGACGGTAGTGTNNNNNNNNGGATGTTTGCAGAGAGTTTGG	71471881	71473024	-	10	uc003hfl.3_exon_12_20_chr4_71471902_f_0196
4:71472375-71472519/22,23/+	0.929651	4	71472375	71472396	1	AACATCCATGCCAGGAAACAAA	71472497	71472519	1	GTCCCCACAGTGTACCTTTTTGC	71472397	71472496	GCCCAGGAGCCCGAGATGATGCATGACGCATGGCATTTCCAAGAGCCCTGACAGCTCTAAGATATTAGCTACTTTCTGTATGCACAAGCTTCCCAGCTTT	GTCCCCACAGTGTACCTTTTTGCCTTCAGCTTCCCGATATCCGACGGTAGTGTNNNNNNNNAACATCCATGCCAGGAAACAAA	71471881	71473024	+	10	uc003hfl.3_exon_12_20_chr4_71471902_f_0198
4:71495091-71495240/19,21/+	0.97056	4	71495091	71495109	1	CATGTGCTGCCTTAGAACT	71495220	71495240	1	GTTGGTGCTTCGGTGCAGGCT	71495110	71495219	GAAGCTTTGCTATTCATTTCATTTATTTGTTCCATTTCTATATTTTAGTTTCTTCTCAGGTTAAAGCTGTATTTTTCTTAAAGGCTTATAAAAATTTTGCTGAAAAAAAT	GTTGGTGCTTCGGTGCAGGCTCTTCAGCTTCCCGATATCCGACGGTAGTGTNNNNNNCATGTGCTGCCTTAGAACT	71495137	71495291	+	10	NM_031889_exon_1_20_chr4_71495158_f_0496
4:71495202-71495351/17,26/+	0.812863	4	71495202	71495218	11	AATTTTGCTGAAAAAAA	71495326	71495351	1	GTCAGAAATACACTTGAGAGGGCCAA	71495219	71495325	TGTTGGTGCTTCGGTGCAGGCTTGGAACCTCTTTTCCTAAACTAGATAACTTGGTGAGTACTTTCATTTATTTTTGCCAATACATACAGGTTCTCAAACTAGATACT	GTCAGAAATACACTTGAGAGGGCCAACTTCAGCTTCCCGATATCCGACGGTAGTGTNNNNNNAATTTTGCTGAAAAAAA	71495137	71495291	+	10	NM_031889_exon_1_20_chr4_71495158_f_0495
4:71497328-71497477/16,26/+	0.883581	4	71497328	71497343	2	GAGTGCCCTAAGCATA	71497452	71497477	1	GCCAGTGAGTATTTTTTAAATGTTAG	71497344	71497451	CTTATTTCACAGACCAAAAATAAAAATCAATTTTTTATTCTAGGTACCAAAAGGCAAAATGAAGATTCTCCTGGTCTTTCTAGGGCTTCTTGGTAATTCTGTTGCTAT	GCCAGTGAGTATTTTTTAAATGTTAGCTTCAGCTTCCCGATATCCGACGGTAGTGTNNNNNNGAGTGCCCTAAGCATA	71497366	71497630	+	10	NM_031889_exon_3_20_chr4_71497566_f_0501
4:71497398-71497547/21,24/-	0.936949	4	71497527	71497547	1	CAGTGACAAATGCAGAACATC	71497398	71497421	1	AAGACCAGGAGAATCTTCATTTTG	71497422	71497526	AGTTGAAATAAGCTCAACAATTGTTCCTAACGGAACACAAAGAGAAGAGCTAACATTTAAAAAATACTCACTGGCATAGCAACAGAATTACCAAGAAGCCCTAGA	AAGACCAGGAGAATCTTCATTTTGCTTCAGCTTCCCGATATCCGACGGTAGTGTNNNNNNCAGTGACAAATGCAGAACATC	71497366	71497630	-	10	NM_031889_exon_3_20_chr4_71497566_f_0502
4:71497454-71497603/17,28/-	0.845623	4	71497587	71497603	1	CTTTTACTGCTAAATCC	71497454	71497481	1	AGAGCTAACATTTAAAAAATACTCACTG	71497482	71497586	AGGCATTCGGGGCATGTGCATCTGGAAGTAAGAGAATGTCAGTGACAAATGCAGAACATCAGTTGAAATAAGCTCAACAATTGTTCCTAACGGAACACAAAGAGA	AGAGCTAACATTTAAAAAATACTCACTGCTTCAGCTTCCCGATATCCGACGGTAGTGTNNNNNNCTTTTACTGCTAAATCC	71497366	71497630	-	10	NM_031889_exon_3_20_chr4_71497566_f_0499
4:71497563-71497712/23,22/-	0.931245	4	71497690	71497712	1	AAGAAATATTATATATGAGACAA	71497563	71497584	1	GCATTCGGGGCATGTGCATCTG	71497585	71497689	TTTTCCAATATTCTCCTTTTTAGTAAATGTGTAGGATAGGACTCTGGATAACTTCTCCTCTGAGACTGAACGTACATACCTCCTCACTTTTACTGCTAAATCCAG	GCATTCGGGGCATGTGCATCTGCTTCAGCTTCCCGATATCCGACGGTAGTGTNNNNNNAAGAAATATTATATATGAGACAA	71497366	71497630	-	10	NM_031889_exon_3_20_chr4_71497566_f_0503
4:71499978-71500127/16,29/-	0.752236	4	71500112	71500127	1	GTGGATGCCATGTGTT	71499978	71500006	1	ATAGTGAAATCATAATAGAGCTGTGATTC	71500007	71500111	GGGTGGTGGCTGAGGCCACATGGGCATCTGGTACTGTGGAAATTGCTGAGGGAGACCGTTTCCAAAGAAGGGCCCCAGGTGTGCCATCTGAAAGGGTAGCAAATA	ATAGTGAAATCATAATAGAGCTGTGATTCCTTCAGCTTCCCGATATCCGACGGTAGTGTNNNNNNGTGGATGCCATGTGTT	71500004	71500305	-	10	NM_031889_exon_5_20_chr4_71500025_f_0510
4:71500056-71500205/18,27/-	0.940857	4	71500188	71500205	2	TTGACTGAGTCTGGTTGG	71500056	71500082	1	GGTACTGTGGAAATTGCTGAGGGAGAC	71500083	71500187	GTTTCTGGGTTTCTTGGGTCTGATCAGTCTTGTTATGACGTTTGGGTGCTGAGGATTTCCGTGGATGCCATGTGTTGGGTGGTGGCTGAGGCCACATGGGCATCT	GGTACTGTGGAAATTGCTGAGGGAGACCTTCAGCTTCCCGATATCCGACGGTAGTGTNNNNNNTTGACTGAGTCTGGTTGG	71500004	71500305	-	10	NM_031889_exon_5_20_chr4_71500025_f_0515
4:71500166-71500315/26,18/-	0.899319	4	71500290	71500315	1	AGATATGGAATTTTTCTGTGCAAGTC	71500166	71500183	1	CTGGGTTTCTTGGGTCTG	71500184	71500289	TCACCTGAGGGGGTTGAGCTTCCTCTTCGGGCTGAGGTTGATTATGTGATGGCTGCTTCAAAGGCCGCTTTTGTGGTGGCTTTTTTGACTGAGTCTGGTTGGGTTT	CTGGGTTTCTTGGGTCTGCTTCAGCTTCCCGATATCCGACGGTAGTGTNNNNNNAGATATGGAATTTTTCTGTGCAAGTC	71500004	71500305	-	10	NM_031889_exon_5_20_chr4_71500025_f_0511
4:71501428-71501577/19,22/+	0.899486	4	71501428	71501446	1	CAGAGTTTAATGCAAAGGG	71501556	71501577	1	CACCATTTGGAAATGGGCTATT	71501447	71501555	AGATGTAGACTCCCAAGTTTCAATTGTATTTAGTTAGTTTCCTTCATTTTTTTATGTATTCTTTTCAATACCACATCACTCTGATTCTTTCTTTCTCTCTAGGCATTCC	CACCATTTGGAAATGGGCTATTCTTCAGCTTCCCGATATCCGACGGTAGTGTNNNNNNCAGAGTTTAATGCAAAGGG	71501528	71501631	+	10	NM_031889_exon_6_20_chr4_71501549_f_0521
4:71503471-71503620/16,29/+	0.982203	4	71503471	71503486	11	TTTTCTCCTGTGTTCA	71503592	71503620	1	GAAATTACAATCCATTCGCCCCTGCTTTT	71503487	71503591	CTGTGTTTTTCACTTCTCAGAGGTTACCACCACCAGGTTATGGACGCCCACCAATCAGCAATGAAGAAGGGGGGGTAAGTACAAGTAAAACTACATTCTCCACTA	GAAATTACAATCCATTCGCCCCTGCTTTTCTTCAGCTTCCCGATATCCGACGGTAGTGTNNNNNNTTTTCTCCTGTGTTCA	71503407	71503580	+	10	NM_031889_exon_7_20_chr4_71503507_f_0526
4:71507744-71507893/22,23/+	0.926937	4	71507744	71507765	1	GGATATTTTGGATATCATGGCT	71507871	71507893	1	CAGCTAATTCAACAGTCACTGAG	71507766	71507870	TTGGGGGTCGCCCTCCTTATTATTCAGAAGAAATGTTTGAACAAGATTTTGAAAAACCCAAAGAAGAAGATCCTCCTAAAGCAGAAAGTCCAGGCACAGAACCCA	CAGCTAATTCAACAGTCACTGAGCTTCAGCTTCCCGATATCCGACGGTAGTGTNNNNNNGGATATTTTGGATATCATGGCT	71507711	71512561	+	10	NM_031889_exon_8_20_chr4_71507732_f_0552
4:71507658-71507807/16,29/-	0.874504	4	71507792	71507807	7	GTTCAAACATTTCTTC	71507658	71507686	1	CCATGGTGTTGTTTGGAATTTTTTAGTAT	71507687	71507791	TGAATAATAAGGAGGGCGACCCCCAAAGCCATGATATCCAAAATATCCAAAGTAAGGATTCTGTAGGAAAGAAAATGGAAATCAATAATTGCCCTTTGTTTCCCA	CCATGGTGTTGTTTGGAATTTTTTAGTATCTTCAGCTTCCCGATATCCGACGGTAGTGTNNNNNNGTTCAAACATTTCTTC	71507711	71512561	-	10	NM_031889_exon_8_20_chr4_71507732_f_0543
4:71507813-71507962/16,28/-	0.974586	4	71507947	71507962	10	ACTGTTTCCTGTGGGG	71507813	71507840	1	GAGGATCTTCTTCTTTGGGTTTTTCAAA	71507841	71507946	CTGGTGTCATTTCCTCCCTGACTCCCTTTAGGATTTGGTTGGGTAGAATTCGTCTCAGTGACTGTTGAATTAGCTGTGGGTTCTGTGCCTGGACTTTCTGCTTTAG	GAGGATCTTCTTCTTTGGGTTTTTCAAACTTCAGCTTCCCGATATCCGACGGTAGTGTNNNNNNACTGTTTCCTGTGGGG	71507711	71512561	-	10	NM_031889_exon_8_20_chr4_71507732_f_0553
4:71507983-71508132/16,29/+	0.808435	4	71507983	71507998	3	GAACAACCCTCCAGCT	71508104	71508132	1	CCATATCCTAATATAAGAAATTTTCCTTC	71507999	71508103	CAAAATGGGATTGGCCCACTCCCTGCAGTCAACGCTTCAGGCCAGGGAGGGCCAGGAAGTCAAATCCCATGGAGACCAAGTCAGCCAAATATTCGTGAAAATCAT	CCATATCCTAATATAAGAAATTTTCCTTCCTTCAGCTTCCCGATATCCGACGGTAGTGTNNNNNNGAACAACCCTCCAGCT	71507711	71512561	+	10	NM_031889_exon_8_20_chr4_71507732_f_0535
4:71508048-71508197/19,23/-	0.898115	4	71508179	71508197	1	TTCTGTAAAAAGGCCTATT	71508048	71508070	1	CCATGGGATTTGACTTCCTGGCC	71508071	71508178	CTGTCTGTGCCCCATGACAGTACCAGTGAAATACCACTGTCTTCCTGAAGGAAAATTTCTTATATTAGGATATGGATGATTTTCACGAATATTTGGCTGACTTGGTCT	CCATGGGATTTGACTTCCTGGCCCTTCAGCTTCCCGATATCCGACGGTAGTGTNNNNNNTTCTGTAAAAAGGCCTATT	71507711	71512561	-	10	NM_031889_exon_8_20_chr4_71507732_f_0549
4:71508096-71508245/16,29/-	0.753697	4	71508230	71508245	2	GTTCCCAAGCAAAGAA	71508096	71508124	1	ATTTCTTATATTAGGATATGGATGATTTT	71508125	71508229	GTTCCACCGAGGACCCCTTTGAACTTGTTGATTTCTGTAAAAAGGCCTATTCTGTCTGTGCCCCATGACAGTACCAGTGAAATACCACTGTCTTCCTGAAGGAAA	ATTTCTTATATTAGGATATGGATGATTTTCTTCAGCTTCCCGATATCCGACGGTAGTGTNNNNNNGTTCCCAAGCAAAGAA	71507711	71512561	-	10	NM_031889_exon_8_20_chr4_71507732_f_0536
4:71508290-71508439/16,28/+	0.941185	4	71508290	71508305	2	TACCCTCCTACTTCAA	71508412	71508439	1	ACCTGGCCCTGTTGTTCGCAATGAAAAA	71508306	71508411	GAGGCAATTATCCCAATTATGCAGGAAATCCAGCAAATCTCAGAAGAAAGCCTCAGGGGCCAAATAAACACCCTGTAGGAACTACTGTTGCCCCACTGGGTCCCAA	ACCTGGCCCTGTTGTTCGCAATGAAAAACTTCAGCTTCCCGATATCCGACGGTAGTGTNNNNNNTACCCTCCTACTTCAA	71507711	71512561	+	10	NM_031889_exon_8_20_chr4_71507732_f_0556
4:71508208-71508357/23,18/-	0.965046	4	71508335	71508357	1	GGCTTTCTTCTGAGATTTGCTGG	71508208	71508225	1	CACCGAGGACCCCTTTGA	71508226	71508334	ATTTCCTGCATAATTGGGATAATTGCCTCTTGAAGTAGGAGGGTAAGCTTTGTGATAAACTGGATTTCCTGGACGAGCTACTTGTTTACGTTCCCAAGCAAAGAAGTTC	CACCGAGGACCCCTTTGACTTCAGCTTCCCGATATCCGACGGTAGTGTNNNNNNGGCTTTCTTCTGAGATTTGCTGG	71507711	71512561	-	10	NM_031889_exon_8_20_chr4_71507732_f_0555
4:71508536-71508685/16,29/+	0.883035	4	71508536	71508551	10	GAAGTTAATAAATCAA	71508657	71508685	1	CAAATTCTGATGGACAAACCCAAAGCCAG	71508552	71508656	ATTATAAACTGCCTCACTCTGAGGGTTATATGCCAGTCCCAAATTTTAATTCTGTTGATCAACATGAAAACTCCTATTACCCAAGAGGAGATTCCAGAAAAGTCC	CAAATTCTGATGGACAAACCCAAAGCCAGCTTCAGCTTCCCGATATCCGACGGTAGTGTNNNNNNGAAGTTAATAAATCAA	71507711	71512561	+	10	NM_031889_exon_8_20_chr4_71507732_f_0559
4:71508454-71508603/22,18/-	0.908302	4	71508582	71508603	1	GAATTAAAATTTGGGACTGGCA	71508454	71508471	1	GGACCCAGGGGCTTCTCC	71508472	71508581	TATAACCCTCAGAGTGAGGCAGTTTATAATTTGATTTATTAACTTCATACTGTTGAGAGTTTCTCCAGGGGCTGGTTGGATTCTTTGTAGGAACTATTATTTGTTCTTTT	GGACCCAGGGGCTTCTCCCTTCAGCTTCCCGATATCCGACGGTAGTGTNNNNNNGAATTAAAATTTGGGACTGGCA	71507711	71512561	-	10	NM_031889_exon_8_20_chr4_71507732_f_0558
4:71508617-71508766/16,26/+	0.889121	4	71508617	71508632	2	GAAAACTCCTATTACC	71508741	71508766	1	CTAATCAGTCAGAATTAAAGCACAGC	71508633	71508740	CAAGAGGAGATTCCAGAAAAGTCCCAAATTCTGATGGACAAACCCAAAGCCAGAATTTGCCCAAAGGGATTGTTTTAGGGTCAAGAAGGATGCCATATGAATCAGAAA	CTAATCAGTCAGAATTAAAGCACAGCCTTCAGCTTCCCGATATCCGACGGTAGTGTNNNNNNGAAAACTCCTATTACC	71507711	71512561	+	10	NM_031889_exon_8_20_chr4_71507732_f_0546
4:71508698-71508847/16,29/+	0.978604	4	71508698	71508713	3	GGGATTGTTTTAGGGT	71508819	71508847	1	ATTTTCCTGCTGGAAGAAATACTTGGGAC	71508714	71508818	CAAGAAGGATGCCATATGAATCAGAAACTAATCAGTCAGAATTAAAGCACAGCTCATATCAGCCTGCTGTATACCCTGAGGAAATCCCTTCTCCTGCAAAAGAAC	ATTTTCCTGCTGGAAGAAATACTTGGGACCTTCAGCTTCCCGATATCCGACGGTAGTGTNNNNNNGGGATTGTTTTAGGGT	71507711	71512561	+	10	NM_031889_exon_8_20_chr4_71507732_f_0560
4:71508859-71509008/16,29/+	0.950222	4	71508859	71508874	5	CTCTCCACCTTTTAAG	71508980	71509008	1	CCATACCTTAGAGGCAATACATGGGATGA	71508875	71508979	GAAGATCCAGGGAGGCAAGAAGAACATTTACCCCATCCTTCCCATGGTTCTAGAGGAAGTGTTTTCTACCCTGAATATAACCCATATGATCCCAGGGAAAACTCA	CCATACCTTAGAGGCAATACATGGGATGACTTCAGCTTCCCGATATCCGACGGTAGTGTNNNNNNCTCTCCACCTTTTAAG	71507711	71512561	+	10	NM_031889_exon_8_20_chr4_71507732_f_0562
4:71508771-71508920/17,24/-	0.976125	4	71508904	71508920	1	CATGGGAAGGATGGGGT	71508771	71508794	1	CCTCAGGGTATACAGCAGGCTGAT	71508795	71508903	AAATGTTCTTCTTGCCTCCCTGGATCTTCCTTAAAAGGTGGAGAGATTTCTTGGTGGTCCCAAGTATTTCTTCCAGCAGGAAAATGTTCTTTTGCAGGAGAAGGGATTT	CCTCAGGGTATACAGCAGGCTGATCTTCAGCTTCCCGATATCCGACGGTAGTGTNNNNNNCATGGGAAGGATGGGGT	71507711	71512561	-	10	NM_031889_exon_8_20_chr4_71507732_f_0561
4:71508960-71509109/16,29/+	0.958799	4	71508960	71508975	4	ATGATCCCAGGGAAAA	71509081	71509109	1	GGAGATAGTCCCTTATAATGAAGAGGACC	71508976	71509080	CTCACCATACCTTAGAGGCAATACATGGGATGAGAGAGATGATTCTCCCAATACTATGGGGCAAAAAGAAAGTCCACTCTACCCCATAAATACCCCAGACCAGAA	GGAGATAGTCCCTTATAATGAAGAGGACCCTTCAGCTTCCCGATATCCGACGGTAGTGTNNNNNNATGATCCCAGGGAAAA	71507711	71512561	+	10	NM_031889_exon_8_20_chr4_71507732_f_0563
4:71509126-71509275/16,28/+	0.859798	4	71509126	71509141	6	AGATGAAGTCTTTCCT	71509248	71509275	1	ATTCTTTAGATAATCCATCAAAACCAAG	71509142	71509247	GGACAAAATAGATGGGGTGAAGAGTTGAGCTTCAAAGGAGGCCCAACAGTTAGGCACTATGAAGGTGAACAATATACCTCAAATCAGCCAAAGGAATATCTTCCCT	ATTCTTTAGATAATCCATCAAAACCAAGCTTCAGCTTCCCGATATCCGACGGTAGTGTNNNNNNAGATGAAGTCTTTCCT	71507711	71512561	+	10	NM_031889_exon_8_20_chr4_71507732_f_0539
4:71509160-71509309/18,27/+	0.776274	4	71509160	71509177	1	GAAGAGTTGAGCTTCAAA	71509283	71509309	1	TTTTATTACAGTGAATTTTACCCATGG	71509178	71509282	GGAGGCCCAACAGTTAGGCACTATGAAGGTGAACAATATACCTCAAATCAGCCAAAGGAATATCTTCCCTATTCTTTAGATAATCCATCAAAACCAAGGGAGGAT	TTTTATTACAGTGAATTTTACCCATGGCTTCAGCTTCCCGATATCCGACGGTAGTGTNNNNNNGAAGAGTTGAGCTTCAAA	71507711	71512561	+	10	NM_031889_exon_8_20_chr4_71507732_f_0541
4:71509034-71509183/17,24/-	0.938747	4	71509167	71509183	2	GCCTCCTTTGAAGCTCA	71509034	71509057	1	GTAGAGTGGACTTTCTTTTTGCCC	71509058	71509166	ACTCTTCACCCCATCTATTTTGTCCAGGAAAGACTTCATCTCCAGTTGGATCAACTGGGTCCTCTTCATTATAAGGGACTATCTCCTTCTGGTCTGGGGTATTTATGGG	GTAGAGTGGACTTTCTTTTTGCCCCTTCAGCTTCCCGATATCCGACGGTAGTGTNNNNNNGCCTCCTTTGAAGCTCA	71507711	71512561	-	10	NM_031889_exon_8_20_chr4_71507732_f_0564
4:71509225-71509374/23,21/+	0.95927	4	71509225	71509247	1	TCAGCCAAAGGAATATCTTCCCT	71509354	71509374	1	GCCACCACCTATAGAGAGCAG	71509248	71509353	ATTCTTTAGATAATCCATCAAAACCAAGGGAGGATTTTTATTACAGTGAATTTTACCCATGGAGCCCGGATGAGAATTTTCCATCATATAATACAGCTTCTACTAT	GCCACCACCTATAGAGAGCAGCTTCAGCTTCCCGATATCCGACGGTAGTGTNNNNNNTCAGCCAAAGGAATATCTTCCCT	71507711	71512561	+	10	NM_031889_exon_8_20_chr4_71507732_f_0565
4:71509277-71509426/16,29/-	0.784445	4	71509411	71509426	3	AGGAAATAGAGTGCTT	71509277	71509305	1	GGGTAAAATTCACTGTAATAAAAATCCTC	71509306	71509410	TCTTCTGGTCCAGCGGCATTATTAACGTAGTAGCCCCTGCTCTCTATAGGTGGTGGCATAGTAGAAGCTGTATTATATGATGGAAAATTCTCATCCGGGCTCCAT	GGGTAAAATTCACTGTAATAAAAATCCTCCTTCAGCTTCCCGATATCCGACGGTAGTGTNNNNNNAGGAAATAGAGTGCTT	71507711	71512561	-	10	NM_031889_exon_8_20_chr4_71507732_f_0542
4:71509446-71509595/17,23/+	0.966483	4	71509446	71509462	1	ACAGGATACAAGCCCAA	71509573	71509595	1	CAGTAACACCCCAGCTGGGCTTC	71509463	71509572	GGGCAGAGAGAAAGAAGGCCGTATTTTAACAGAAATATCTGGGATCAGGCAACACATTTACAAAAAGCCCCAGCTAGGCCACCAGACCAGAAAGGTAACCAGCCCTATTA	CAGTAACACCCCAGCTGGGCTTCCTTCAGCTTCCCGATATCCGACGGTAGTGTNNNNNNACAGGATACAAGCCCAA	71507711	71512561	+	10	NM_031889_exon_8_20_chr4_71507732_f_0567
4:71509367-71509516/24,18/-	0.928296	4	71509493	71509516	1	TGTTGCCTGATCCCAGATATTTCT	71509367	71509384	1	GTAGTAGCCCCTGCTCTC	71509385	71509492	GTTAAAATACGGCCTTCTTTCTCTCTGCCCTTGGGCTTGTATCCTGTGGTCCCAGGAATTCCGTGAAGGAAATAGAGTGCTTTCTTCTGGTCCAGCGGCATTATTAAC	GTAGTAGCCCCTGCTCTCCTTCAGCTTCCCGATATCCGACGGTAGTGTNNNNNNTGTTGCCTGATCCCAGATATTTCT	71507711	71512561	-	10	NM_031889_exon_8_20_chr4_71507732_f_0566
4:71509521-71509670/17,24/-	0.956706	4	71509654	71509670	2	TCTCTGGAGAATTCATC	71509521	71509544	1	GTGGCCTAGCTGGGGCTTTTTGTA	71509545	71509653	CTAGTTATTTGCATGCCATAGTTCAAATTCTCACCTTCATGCCATATTGGATTTTTCTGAAGCCCAGCTGGGGTGTTACTGTAATAGGGCTGGTTACCTTTCTGGTCTG	GTGGCCTAGCTGGGGCTTTTTGTACTTCAGCTTCCCGATATCCGACGGTAGTGTNNNNNNTCTCTGGAGAATTCATC	71507711	71512561	-	10	NM_031889_exon_8_20_chr4_71507732_f_0568
4:71509678-71509827/16,29/+	0.970458	4	71509678	71509693	6	TTCATCTTTCCCTAAC	71509799	71509827	1	CCACTAGCTCTACAAGACTACACTCCATC	71509694	71509798	TTCATCCCACCAAGTTACCCATCAGGTCAAAAAGAAGCACATTTATTTCACCTAAGCCAGAGAGGCTCTTGCTGTGCTGGTAGCTCCACAGGGCCCAAGGACAAT	CCACTAGCTCTACAAGACTACACTCCATCCTTCAGCTTCCCGATATCCGACGGTAGTGTNNNNNNTTCATCTTTCCCTAAC	71507711	71512561	+	10	NM_031889_exon_8_20_chr4_71507732_f_0569
4:71509585-71509734/16,26/-	0.895043	4	71509719	71509734	4	TGTGCTTCTTTTTGAC	71509585	71509610	1	ATATTGGATTTTTCTGAAGCCCAGCT	71509611	71509718	CTGATGGGTAACTTGGTGGGATGAAGTTAGGGAAAGATGAATGTTCTCTCTCTGGAGAATTCATCCTAGTTATTTGCATGCCATAGTTCAAATTCTCACCTTCATGCC	ATATTGGATTTTTCTGAAGCCCAGCTCTTCAGCTTCCCGATATCCGACGGTAGTGTNNNNNNTGTGCTTCTTTTTGAC	71507711	71512561	-	10	NM_031889_exon_8_20_chr4_71507732_f_0547
4:71509738-71509887/16,27/+	0.881436	4	71509738	71509753	3	ATTTCACCTAAGCCAG	71509861	71509887	1	CAGTCCTCTGTATACAGACGGTAGTCA	71509754	71509860	AGAGGCTCTTGCTGTGCTGGTAGCTCCACAGGGCCCAAGGACAATCCACTAGCTCTACAAGACTACACTCCATCCTATGGTCTTGCACCTGGGGAGAACCAAGACAC	CAGTCCTCTGTATACAGACGGTAGTCACTTCAGCTTCCCGATATCCGACGGTAGTGTNNNNNNATTTCACCTAAGCCAG	71507711	71512561	+	10	NM_031889_exon_8_20_chr4_71507732_f_0545
4:71509811-71509960/23,22/-	0.922744	4	71509938	71509960	1	CCTCTTCTCTGAGCTGTTTCTTT	71509811	71509832	1	CATAGGATGGAGTGTAGTCTTG	71509833	71509937	GGCCTGGTAGGATGCTTGTTGGGGAGATGATATCTCTTGTCTGCTTGGTATGACTACCGTCTGTATACAGAGGACTGGTGTCTTGGTTCTCCCCAGGTGCAAGAC	CATAGGATGGAGTGTAGTCTTGCTTCAGCTTCCCGATATCCGACGGTAGTGTNNNNNNCCTCTTCTCTGAGCTGTTTCTTT	71507711	71512561	-	10	NM_031889_exon_8_20_chr4_71507732_f_0570
4:71509987-71510136/16,26/+	0.95525	4	71509987	71510002	1	TGTGTCCACGCTGAGG	71510111	71510136	1	CTTGGAGGAGATGGGAACAACATTCT	71510003	71510110	AGGAACACACCATGTTCTATAAAGAATCAACTGGGCCAAAAGGAAATTATGCCCTTTCCTGAAGCCAGTTCCCTTCAATCAAAGAATACACCTTGTCTCAAAAATGAT	CTTGGAGGAGATGGGAACAACATTCTCTTCAGCTTCCCGATATCCGACGGTAGTGTNNNNNNTGTGTCCACGCTGAGG	71507711	71512561	+	10	NM_031889_exon_8_20_chr4_71507732_f_0571
4:71509882-71510031/27,18/-	0.899113	4	71510005	71510031	1	TGATTCTTTATAGAACATGGTGTGTTC	71509882	71509899	1	GTCTGCTTGGTATGACTA	71509900	71510004	CTCCTCAGCGTGGACACATCATCTCTAAAAGGGTTTTGGCTTTCCCTCTTCTCTGAGCTGTTTCTTTGGCCTGGTAGGATGCTTGTTGGGGAGATGATATCTCTT	GTCTGCTTGGTATGACTACTTCAGCTTCCCGATATCCGACGGTAGTGTNNNNNNTGATTCTTTATAGAACATGGTGTGTTC	71507711	71512561	-	10	NM_031889_exon_8_20_chr4_71507732_f_0550
4:71510055-71510204/17,28/-	0.969243	4	71510188	71510204	1	TAACAAGCTGCTCAGGA	71510055	71510082	1	GATTGAAGGGAACTGGCTTCAGGAAAGG	71510083	71510187	GTAAGGTCAACAGTTCTTTCATTGAGCTGGTTGTCTTCAAAAACTTGTTCCAGAATGTTGTTCCCATCTCCTCCAAGATCATTTTTGAGACAAGGTGTATTCTTT	GATTGAAGGGAACTGGCTTCAGGAAAGGCTTCAGCTTCCCGATATCCGACGGTAGTGTNNNNNNTAACAAGCTGCTCAGGA	71507711	71512561	-	10	NM_031889_exon_8_20_chr4_71507732_f_0572
4:71510139-71510288/16,24/-	0.967514	4	71510273	71510288	7	GTCTTTGCTGTTGCCT	71510139	71510162	1	GCTGGTTGTCTTCAAAAACTTGTT	71510163	71510272	CTCACTCTCATTTTCTTGGACTTGACTTTGGATGCCTTCTGGATTGGAGCCTTCATCAGGTGTACCAATAACAAGCTGCTCAGGAGTAAGGTCAACAGTTCTTTCATTGA	GCTGGTTGTCTTCAAAAACTTGTTCTTCAGCTTCCCGATATCCGACGGTAGTGTNNNNNNGTCTTTGCTGTTGCCT	71507711	71512561	-	10	NM_031889_exon_8_20_chr4_71507732_f_0573
4:71510217-71510366/19,26/-	0.973492	4	71510348	71510366	1	TAGATGGAGTTCCGGTGGT	71510217	71510242	1	GATGCCTTCTGGATTGGAGCCTTCAT	71510243	71510347	GGAAGAGTGATGCTTTGCTAATTTGGAGCCAAAGCATGGCAAATGCAGAATGTTAGATGGTCTTTGCTGTTGCCTCTCACTCTCATTTTCTTGGACTTGACTTTG	GATGCCTTCTGGATTGGAGCCTTCATCTTCAGCTTCCCGATATCCGACGGTAGTGTNNNNNNTAGATGGAGTTCCGGTGGT	71507711	71512561	-	10	NM_031889_exon_8_20_chr4_71507732_f_0574
4:71510303-71510452/16,29/-	0.952388	4	71510437	71510452	3	TTCCTCAGTAGCTAAC	71510303	71510331	1	GCTAATTTGGAGCCAAAGCATGGCAAATG	71510332	71510436	TCAACCAATGTGTTAGGATTTTCAGTAGGCGTAATTGAATCCCCATCAAATGGGCTTTGCCTTCCATCGCTAGATGGAGTTCCGGTGGTGGAAGAGTGATGCTTT	GCTAATTTGGAGCCAAAGCATGGCAAATGCTTCAGCTTCCCGATATCCGACGGTAGTGTNNNNNNTTCCTCAGTAGCTAAC	71507711	71512561	-	10	NM_031889_exon_8_20_chr4_71507732_f_0575
4:71510467-71510616/16,29/+	0.955074	4	71510467	71510482	2	AAATGTAGACCCACTT	71510588	71510616	1	GCATTCTTGGGGAAAGAGAAATCACTGAC	71510483	71510587	GATGCAGATGAACACAGTCCATTTGAATTCCTTCAAAGAGGGACCAATGTACAGGACCAGGTACAAGACTGCTTACTACTTCAGGCCTAGGGGTTATCCAACCAA	GCATTCTTGGGGAAAGAGAAATCACTGACCTTCAGCTTCCCGATATCCGACGGTAGTGTNNNNNNAAATGTAGACCCACTT	71507711	71512561	+	10	NM_031889_exon_8_20_chr4_71507732_f_0577
4:71510378-71510527/16,29/-	0.958738	4	71510512	71510527	1	GGTCCCTCTTTGAAGG	71510378	71510406	1	GTAATTGAATCCCCATCAAATGGGCTTTG	71510407	71510511	AATTCAAATGGACTGTGTTCATCTGCATCAAGTGGGTCTACATTTATACTCTTAAATTGTTCCTCAGTAGCTAACTCAACCAATGTGTTAGGATTTTCAGTAGGC	GTAATTGAATCCCCATCAAATGGGCTTTGCTTCAGCTTCCCGATATCCGACGGTAGTGTNNNNNNGGTCCCTCTTTGAAGG	71507711	71512561	-	10	NM_031889_exon_8_20_chr4_71507732_f_0576
4:71510545-71510694/16,29/+	0.951677	4	71510545	71510560	2	ACAAGACTGCTTACTA	71510666	71510694	1	GTCTGACTGTCTTGGTGATCCTTAAGTTT	71510561	71510665	CTTCAGGCCTAGGGGTTATCCAACCAAGCATTCTTGGGGAAAGAGAAATCACTGACATTCTATACCAATGGTTCCCAAAATTTTTTCCCCAAGACTTAATTAAGT	GTCTGACTGTCTTGGTGATCCTTAAGTTTCTTCAGCTTCCCGATATCCGACGGTAGTGTNNNNNNACAAGACTGCTTACTA	71507711	71512561	+	10	NM_031889_exon_8_20_chr4_71507732_f_0578
4:76481196-76481345/18,25/+	0.952383	4	76481196	76481213	1	GTGCAAATGCAAATTACC	76481321	76481345	1	GGTTACTGGTATGCTGGTTGGTGGT	76481214	76481320	TGAATCAGGCTGCTGGTGACTCACCAGCTCCCCTTTAAAGCAACATCAGGTTCAACGCAGTGACTGCTCAGTAGAAGCCATGGCTCGCAGACACTGCTTCTCCTACT	GGTTACTGGTATGCTGGTTGGTGGTCTTCAGCTTCCCGATATCCGACGGTAGTGTNNNNNNGTGCAAATGCAAATTACC	76481237	76481379	+	10	NR_046430_exon_0_20_chr4_76481276_f_0650
4:76481305-76481454/16,28/+	0.945241	4	76481305	76481320	5	CACTGCTTCTCCTACT	76481427	76481454	1	GCTCCATGATTATACGTTCCCATAAATT	76481321	76481426	GGTTACTGGTATGCTGGTTGGTGGTAACTGTGGCAGAAGGTAAGGGTTTTGCTTTTATTCTACTGTGGGTCCACTAATTAATAAGTTGTAGGAAAAGACAAAACTG	GCTCCATGATTATACGTTCCCATAAATTCTTCAGCTTCCCGATATCCGACGGTAGTGTNNNNNNCACTGCTTCTCCTACT	76481237	76481379	+	10	NR_046430_exon_0_20_chr4_76481276_f_0651
4:76481705-76481854/16,29/-	0.888716	4	76481839	76481854	4	CCAAAATGCAGCTCAA	76481705	76481733	1	ATTGTTAGCTTTGTAACCATAATAACTAG	76481734	76481838	TAGATGTGATTAATTAAAGCAATGAACAAAGACTAAATACCCACCATGTGCAAATTAATATGCTGCTGGAGATAGAAAGTGGACAGTGCTGTAATTCAAAGTGGA	ATTGTTAGCTTTGTAACCATAATAACTAGCTTCAGCTTCCCGATATCCGACGGTAGTGTNNNNNNCCAAAATGCAGCTCAA	76481730	76481814	-	10	NR_046429_exon_1_20_chr4_76481751_f_0654
4:76489382-76489531/21,22/+	0.749208	4	76489382	76489402	1	CTGCCAGATCTTTACACTCAC	76489510	76489531	1	TTCCAAACAGACCTTTCGTCCC	76489403	76489509	CCCTCCACCTGCCCCGAGGAGTCCGGTCACAAGGGCCCAGCCCATCACAAAGACACCCAGGTGTCCCTTCCATTTTTTTCCACGAAGGCCCAGAATCCATTTTAGGT	TTCCAAACAGACCTTTCGTCCCCTTCAGCTTCCCGATATCCGACGGTAGTGTNNNNNNCTGCCAGATCTTTACACTCAC	76489303	76491123	+	10	NR_046430_exon_3_20_chr4_76489598_f_0672
4:76489250-76489399/18,25/-	0.968755	4	76489382	76489399	1	AGTGTAAAGATCTGGCAG	76489250	76489274	1	GAAGAGTGGTTTAGAGTGGTGGCAG	76489275	76489381	TCGGTAGCGTCCGCATTATTTTGTGAATCTCCAGGAGGCGTAAATACCTCTTCTTGTCCTGTGGAGAGGAAAACGCAAGTCAGGAAACAGGTCTGGTAACAGAAGCA	GAAGAGTGGTTTAGAGTGGTGGCAGCTTCAGCTTCCCGATATCCGACGGTAGTGTNNNNNNAGTGTAAAGATCTGGCAG	76489303	76491123	-	10	NR_046430_exon_3_20_chr4_76489598_f_0673
4:76489333-76489482/16,27/-	0.894453	4	76489467	76489482	20	GAAAAAAATGGAAGGG	76489333	76489359	1	GTGAATCTCCAGGAGGCGTAAATACCT	76489360	76489466	ACACCTGGGTGTCTTTGTGATGGGCTGGGCCCTTGTGACCGGACTCCTCGGGGCAGGTGGAGGGGTGAGTGTAAAGATCTGGCAGTCGGTAGCGTCCGCATTATTTT	GTGAATCTCCAGGAGGCGTAAATACCTCTTCAGCTTCCCGATATCCGACGGTAGTGTNNNNNNGAAAAAAATGGAAGGG	76489303	76491123	-	10	NR_046430_exon_3_20_chr4_76489598_f_0674
4:76489478-76489627/16,24/+	0.92	4	76489478	76489493	1	TTTTCCACGAAGGCCC	76489604	76489627	1	CCCCAGAAGAAGACTCCAGAGAGG	76489494	76489603	AGAATCCATTTTAGGTTTCCAAACAGACCTTTCGTCCCTTCAAGGTGTAACCACCGTTTTCCATTCCAGCCATTTTATTGGCCACACCGTTACCTTACTTATAGGTATTT	CCCCAGAAGAAGACTCCAGAGAGGCTTCAGCTTCCCGATATCCGACGGTAGTGTNNNNNNTTTTCCACGAAGGCCC	76489303	76491123	+	10	NR_046430_exon_3_20_chr4_76489598_f_0675
4:76489497-76489646/16,28/-	0.888612	4	76489631	76489646	10	GCTTTCCTCAGATGAG	76489497	76489524	1	AAGGTCTGTTTGGAAACCTAAAATGGAT	76489525	76489630	CTTCCTCTCTGGAGTCTTCTTCTGGGGAAATACCTATAAGTAAGGTAACGGTGTGGCCAATAAAATGGCTGGAATGGAAAACGGTGGTTACACCTTGAAGGGACGA	AAGGTCTGTTTGGAAACCTAAAATGGATCTTCAGCTTCCCGATATCCGACGGTAGTGTNNNNNNGCTTTCCTCAGATGAG	76489303	76491123	-	10	NR_046430_exon_3_20_chr4_76489598_f_0671
4:76489659-76489808/21,24/+	0.949022	4	76489659	76489679	1	GAAACCCAAACATACTGAAGC	76489785	76489808	1	CTAGAAACTGTTCTCTTTGTCAGC	76489680	76489784	AAAAAAAAGCCTATCCTTCAGAAAAAAGCAACAAAAAGATTTCTGTTTTATCTTTCGAAACTAAAACTATTGGATTTGAAGATTAAGTATCCTAAACATCACTGA	CTAGAAACTGTTCTCTTTGTCAGCCTTCAGCTTCCCGATATCCGACGGTAGTGTNNNNNNGAAACCCAAACATACTGAAGC	76489303	76491123	+	10	NR_046430_exon_3_20_chr4_76489598_f_0677
4:76489576-76489725/16,29/-	0.922565	4	76489710	76489725	9	ACAGAAATCTTTTTGT	76489576	76489604	1	GAAATACCTATAAGTAAGGTAACGGTGTG	76489605	76489709	TGCTTTTTTCTGAAGGATAGGCTTTTTTTTGCTTCAGTATGTTTGGGTTTCTCTTCCCTCTCAGCTTTCCTCAGATGAGCTTCCTCTCTGGAGTCTTCTTCTGGG	GAAATACCTATAAGTAAGGTAACGGTGTGCTTCAGCTTCCCGATATCCGACGGTAGTGTNNNNNNACAGAAATCTTTTTGT	76489303	76491123	-	10	NR_046430_exon_3_20_chr4_76489598_f_0676
8:144808038-144808187/17,23/-	0.586167	8	144808171	144808187	3	TGGGGCAGGGGAAGGCC	144808038	144808060	1	GCCCGCATCGCTGCCCCGGTCAT	144808061	144808170	CCGCGGAGGAGGGCACCAGGGACAGCAAGGTGGGCAAGTTCGTGCCCAAGATCCTGGGCACGTTCAAAAGCAAGAAGTGAGTCTTCTGGCCTGGCAACCCAGGCCAGGGT	GCCCGCATCGCTGCCCCGGTCATCTTCAGCTTCCCGATATCCGACGGTAGTGTNNNNNNTGGGGCAGGGGAAGGCC	144806082	144810913	-	10	NM_198488_exon_0_20_chr8_144806103_r_0745
8:144808143-144808292/19,21/-	0.71423	8	144808274	144808292	1	GGAGGAGCGCGATCGGCTG	144808143	144808163	1	GGAGGGCACCAGGGACAGCAA	144808164	144808273	CTGCGCCGCATGGAGAGCATGCGCAAGGAGAAGCGCGTGTACAGCCGCTTCGAGGTCTTCTGCAAGAAAGAGGAGGCCAGCAGCCCTGGGGCAGGGGAAGGCCCCGCGGA	GGAGGGCACCAGGGACAGCAACTTCAGCTTCCCGATATCCGACGGTAGTGTNNNNNNGGAGGAGCGCGATCGGCTG	144806082	144810913	-	10	NM_198488_exon_0_20_chr8_144806103_r_0749
8:144808312-144808461/20,20/+	0.247328	8	144808312	144808331	1	GGCTCAGCCGGCCCTGGGTC	144808442	144808461	1	GCCGGGGCTCGGGGCAGGGA	144808332	144808441	CCCAAGCTGTCCGAGCGGAAGATGGCTGAACACTTGTCCTTGTCGGACATATCTGGGGCCAGGACGCCAGCAGCCGGTGGACGGCCTAGCTCGGGGCTGTTGTGGGTCGG	GCCGGGGCTCGGGGCAGGGACTTCAGCTTCCCGATATCCGACGGTAGTGTNNNNNNGGCTCAGCCGGCCCTGGGTC	144806082	144810913	+	10	NM_198488_exon_0_20_chr8_144806103_r_0726
8:144808230-144808379/16,25/-	0.479769	8	144808364	144808379	1	GTCCGACAAGGACAAG	144808230	144808254	1	TGCGCAAGGAGAAGCGCGTGTACAG	144808255	144808363	TGTTCAGCCATCTTCCGCTCGGACAGCTTGGGGACCCAGGGCCGGCTGAGCCGCACGCTGCCAGCCAGCGCGGAGGAGCGCGATCGGCTGCTGCGCCGCATGGAGAGCA	TGCGCAAGGAGAAGCGCGTGTACAGCTTCAGCTTCCCGATATCCGACGGTAGTGTNNNNNNGTCCGACAAGGACAAG	144806082	144810913	-	10	NM_198488_exon_0_20_chr8_144806103_r_0738
8:144808507-144808656/20,20/+	0.508895	8	144808507	144808526	1	CCTTCGTGTCATCCCGAAGG	144808637	144808656	1	GCTCTCGGGTTGGCCGTTCT	144808527	144808636	TTGCTGCTGTACAAGGCGTTGGCCGTGGCTGAGGACAGGCGCGCCCGCGGACCCCGCTCTTCTGTGGCAGCCTCCGTGCTGTCACCCTGGCCCAGTGACAGACGCCGCGG	GCTCTCGGGTTGGCCGTTCTCTTCAGCTTCCCGATATCCGACGGTAGTGTNNNNNNCCTTCGTGTCATCCCGAAGG	144806082	144810913	+	10	NM_198488_exon_0_20_chr8_144806103_r_0740
8:144808392-144808541/21,21/-	0.419222	8	144808521	144808541	1	CTTGTACAGCAGCAACCTTCG	144808392	144808412	1	TCCACCGGCTGCTGGCGTCCT	144808413	144808520	GGATGACACGAAGGCCATTCTGGAGCAGATCAGTGCCCACGGCCAGAAGCACCGTGCGGTCCCTGCCCCGAGCCCCGGCCCGACCCACAACAGCCCCGAGCTAGGCCG	TCCACCGGCTGCTGGCGTCCTCTTCAGCTTCCCGATATCCGACGGTAGTGTNNNNNNCTTGTACAGCAGCAACCTTCG	144806082	144810913	-	10	NM_198488_exon_0_20_chr8_144806103_r_0735
8:144808613-144808762/16,27/+	0.493946	8	144808613	144808628	5	CTGGCCCAGTGACAGA	144808736	144808762	1	GCCTTTGCGCAGGACTTCCATGGGGCC	144808629	144808735	CGCCGCGGGCTCTCGGGTTGGCCGTTCTCCTGCGGCACTGGGAAGCCACCCTCATCCTCCATGCGCCGCTCGCCCTTGGGGCTCAGCAGCTGCCTAAGACGCAAGGA	GCCTTTGCGCAGGACTTCCATGGGGCCCTTCAGCTTCCCGATATCCGACGGTAGTGTNNNNNNCTGGCCCAGTGACAGA	144806082	144810913	+	10	NM_198488_exon_0_20_chr8_144806103_r_0739
8:144808479-144808628/16,27/-	0.674113	8	144808613	144808628	5	TCTGTCACTGGGCCAG	144808479	144808505	1	CATTCTGGAGCAGATCAGTGCCCACGG	144808506	144808612	GGTGACAGCACGGAGGCTGCCACAGAAGAGCGGGGTCCGCGGGCGCGCCTGTCCTCAGCCACGGCCAACGCCTTGTACAGCAGCAACCTTCGGGATGACACGAAGGC	CATTCTGGAGCAGATCAGTGCCCACGGCTTCAGCTTCCCGATATCCGACGGTAGTGTNNNNNNTCTGTCACTGGGCCAG	144806082	144810913	-	10	NM_198488_exon_0_20_chr8_144806103_r_0747
8:144808672-144808821/17,25/+	0.419515	8	144808672	144808688	5	AGCCACCCTCATCCTCC	144808797	144808821	1	GACTCCCCGGAGATGGTAAGGGTGA	144808689	144808796	ATGCGCCGCTCGCCCTTGGGGCTCAGCAGCTGCCTAAGACGCAAGGAGCCTTTGCGCAGGACTTCCATGGGGCCGCTCGGCCCCTCCTCCGCGGGCCCGGCCTTCGGG	GACTCCCCGGAGATGGTAAGGGTGACTTCAGCTTCCCGATATCCGACGGTAGTGTNNNNNNAGCCACCCTCATCCTCC	144806082	144810913	+	10	NM_198488_exon_0_20_chr8_144806103_r_0736
8:144808772-144808921/16,24/+	0.0674768	8	144808772	144808787	5	CTCCTCCGCGGGCCCG	144808898	144808921	1	GCGCTCGGGGTAGGCTGAGGTGGG	144808788	144808897	GCCTTCGGGGACTCCCCGGAGATGGTAAGGGTGAGGCTGCCCCTGCGCTCCGGCACGGGGGGCACCGGACTGCTCCTGCGCTCCGGCACGGGGGGCACCGGACTACCCCT	GCGCTCGGGGTAGGCTGAGGTGGGCTTCAGCTTCCCGATATCCGACGGTAGTGTNNNNNNCTCCTCCGCGGGCCCG	144806082	144810913	+	10	NM_198488_exon_0_20_chr8_144806103_r_0707
8:144808801-144808950/20,21/-	0.111463	8	144808931	144808950	1	CTACAGGATTTATCGAGCAG	144808801	144808821	1	TCACCCTTACCATCTCCGGGG	144808822	144808930	AAGGGGAGCCCCACCTCAGCCTACCCCGAGCGCAGGGGTAGTCCGGTGCCCCCCGTGCCGGAGCGCAGGAGCAGTCCGGTGCCCCCCGTGCCGGAGCGCAGGGGCAGCC	TCACCCTTACCATCTCCGGGGCTTCAGCTTCCCGATATCCGACGGTAGTGTNNNNNNCTACAGGATTTATCGAGCAG	144806082	144810913	-	10	NM_198488_exon_0_20_chr8_144806103_r_0713
8:144808881-144809030/22,18/-	0.683754	8	144809009	144809030	1	AAAAGGGAGCCCCACCTCGGCT	144808881	144808898	1	CAGGGGTAGTCCGGTGCC	144808899	144809008	TACCCTGAGCGGAAGGGGAGCCCCACGCCTGGGTTTTCCACTCGAAGAGGAAGTCCAACTACAGGATTTATCGAGCAGAAGGGGAGCCCCACCTCAGCCTACCCCGAGCG	CAGGGGTAGTCCGGTGCCCTTCAGCTTCCCGATATCCGACGGTAGTGTNNNNNNAAAAGGGAGCCCCACCTCGGCT	144806082	144810913	-	10	NM_198488_exon_0_20_chr8_144806103_r_0768
8:144809016-144809165/20,21/+	0.543627	8	144809016	144809035	1	GTGGGGCTCCCTTTTGACTC	144809145	144809165	1	TCGGAGCCGCTCCGGCCCAGT	144809036	144809144	ATTATGGAGCACCTGGTGCGCTCCGGACCCTTCCAGCGGCAGAGGGCTGTCCAGCCCTTGCGGGGACGTTGAGTGGCTCTGGGCAGAGAGGAAGCGGGAAGGCAGGCGG	TCGGAGCCGCTCCGGCCCAGTCTTCAGCTTCCCGATATCCGACGGTAGTGTNNNNNNGTGGGGCTCCCTTTTGACTC	144806082	144810913	+	10	NM_198488_exon_0_20_chr8_144806103_r_0742
8:144809080-144809229/16,24/+	0.163309	8	144809080	144809095	3	GGCTGTCCAGCCCTTG	144809206	144809229	1	GCTGCCGCTCCGCCTCCTGGTGCA	144809096	144809205	CGGGGACGTTGAGTGGCTCTGGGCAGAGAGGAAGCGGGAAGGCAGGCGGTCGGAGCCGCTCCGGCCCAGTGTGTCGAGCAGCTGCGCCGCGGTGAGCGACGCGGCTCCCG	GCTGCCGCTCCGCCTCCTGGTGCACTTCAGCTTCCCGATATCCGACGGTAGTGTNNNNNNGGCTGTCCAGCCCTTG	144806082	144810913	+	10	NM_198488_exon_0_20_chr8_144806103_r_0720
8:144808960-144809109/17,23/-	0.620076	8	144809093	144809109	1	ACTCAACGTCCCCGCAA	144808960	144808982	1	GCCTGGGTTTTCCACTCGAAGAG	144808983	144809092	GGGCTGGACAGCCCTCTGCCGCTGGAAGGGTCCGGAGCGCACCAGGTGCTCCATAATGAGTCAAAAGGGAGCCCCACCTCGGCTTACCCTGAGCGGAAGGGGAGCCCCAC	GCCTGGGTTTTCCACTCGAAGAGCTTCAGCTTCCCGATATCCGACGGTAGTGTNNNNNNACTCAACGTCCCCGCAA	144806082	144810913	-	10	NM_198488_exon_0_20_chr8_144806103_r_0769
8:144809147-144809296/20,21/-	0.0977574	8	144809277	144809296	2	GTGGGGGGCGAGCGCCGCAG	144809147	144809167	1	ACACTGGGCCGGAGCGGCTCC	144809168	144809276	CCTCGAGAGCTGCCTGCTGGACCTGCGCGACTCCTTTGCACAGCAGCTGCACCAGGAGGCGGAGCGGCAGCCGGGAGCCGCGTCGCTCACCGCGGCGCAGCTGCTCGAC	ACACTGGGCCGGAGCGGCTCCCTTCAGCTTCCCGATATCCGACGGTAGTGTNNNNNNGTGGGGGGCGAGCGCCGCAG	144806082	144810913	-	10	NM_198488_exon_0_20_chr8_144806103_r_0710
8:144809293-144809442/16,24/+	0.139707	8	144809293	144809308	2	CCACGGCACCTGGGGC	144809419	144809442	1	GCAGCTCCGCCACCTTGGTGGAAG	144809309	144809418	CGCCACCTCTTCCCGCCACGCCTGGGACACGACGGCCTTGCTGTGGCTGGCAACGGTGATGGCGCCCGCGCCGCCGCCGGGATCACGGGCTGGGCCCTTGTACTTCTCCA	GCAGCTCCGCCACCTTGGTGGAAGCTTCAGCTTCCCGATATCCGACGGTAGTGTNNNNNNCCACGGCACCTGGGGC	144806082	144810913	+	10	NM_198488_exon_0_20_chr8_144806103_r_0719
8:144809213-144809362/19,21/-	0.238486	8	144809344	144809362	1	GTTGCCAGCCACAGCAAGG	144809213	144809233	1	CAGCTGCACCAGGAGGCGGAG	144809234	144809343	CCGTCGTGTCCCAGGCGTGGCGGGAAGAGGTGGCGGCCCCAGGTGCCGTGGGGGGCGAGCGCCGCAGCCTCGAGAGCTGCCTGCTGGACCTGCGCGACTCCTTTGCACAG	CAGCTGCACCAGGAGGCGGAGCTTCAGCTTCCCGATATCCGACGGTAGTGTNNNNNNGTTGCCAGCCACAGCAAGG	144806082	144810913	-	10	NM_198488_exon_0_20_chr8_144806103_r_0725
8:144809345-144809494/22,19/+	0.260275	8	144809345	144809366	1	CTTGCTGTGGCTGGCAACGGTG	144809476	144809494	1	GCGTCTCGCTGACCGTCTG	144809367	144809475	ATGGCGCCCGCGCCGCCGCCGGGATCACGGGCTGGGCCCTTGTACTTCTCCAGCAGCTCCGCCACCTTGGTGGAAGCCGCGGAGCGCACGGCCTCTCCGCCGGGCCCCA	GCGTCTCGCTGACCGTCTGCTTCAGCTTCCCGATATCCGACGGTAGTGTNNNNNNCTTGCTGTGGCTGGCAACGGTG	144806082	144810913	+	10	NM_198488_exon_0_20_chr8_144806103_r_0728
8:144809422-144809571/21,19/-	0.208197	8	144809551	144809571	1	TCTTCAGCACGTCACAGGCCG	144809422	144809440	1	TCCACCAAGGTGGCGGAGC	144809441	144809550	AGGGCGCGGCCGGGGCTGCGGCGGCCACTGAGAAGGTGCAGCTGCTGCACAAGGAGCAGACGGTCAGCGAGACGCTGGGGCCCGGCGGAGAGGCCGTGCGCTCCGCGGCT	TCCACCAAGGTGGCGGAGCCTTCAGCTTCCCGATATCCGACGGTAGTGTNNNNNNTCTTCAGCACGTCACAGGCCG	144806082	144810913	-	10	NM_198488_exon_0_20_chr8_144806103_r_0722
8:144809557-144809706/24,18/+	0.219285	8	144809557	144809580	1	GTGACGTGCTGAAGATGAGCGAGG	144809689	144809706	1	CGCTGCCCGGGCCTGGCA	144809581	144809688	AGCGCAGCCTGGAGCTGCGCTGGACCAGGGGGTTCAGGCGCGAGCGGAATGAGTCCTGCTTGGCCAGGCCAGGCTCCTCCGGGCCCTCGCGCTCTGGGCCGTTGCCGC	CGCTGCCCGGGCCTGGCACTTCAGCTTCCCGATATCCGACGGTAGTGTNNNNNNGTGACGTGCTGAAGATGAGCGAGG	144806082	144810913	+	10	NM_198488_exon_0_20_chr8_144806103_r_0723
8:144809488-144809637/17,26/-	0.3433	8	144809621	144809637	2	AGGACTCATTCCGCTCG	144809488	144809513	1	GCAGCTGCTGCACAAGGAGCAGACGG	144809514	144809620	CGCCTGAACCCCCTGGTCCAGCGCAGCTCCAGGCTGCGCTCCTCGCTCATCTTCAGCACGTCACAGGCCGAGGGCGCGGCCGGGGCTGCGGCGGCCACTGAGAAGGT	GCAGCTGCTGCACAAGGAGCAGACGGCTTCAGCTTCCCGATATCCGACGGTAGTGTNNNNNNAGGACTCATTCCGCTCG	144806082	144810913	-	10	NM_198488_exon_0_20_chr8_144806103_r_0730
8:144809788-144809937/25,19/+	0.121671	8	144809788	144809812	1	CCAGCACGTCGTCTTCGTAAGCCTC	144809919	144809937	1	CCGCCCCTGCGCTCCGGCT	144809813	144809918	CGCTTCCATGGGCGCCGGTAGGCCGTCGTCGCCCCCATCCTCGCCGTGGCAGCCGCTCAAGTAGGAGGCCAAACGCCAGCGCCGCAGCCCTGCCCGCCCCTCGGGC	CCGCCCCTGCGCTCCGGCTCTTCAGCTTCCCGATATCCGACGGTAGTGTNNNNNNCCAGCACGTCGTCTTCGTAAGCCTC	144806082	144810913	+	10	NM_198488_exon_0_20_chr8_144806103_r_0714
8:144809663-144809812/22,18/-	0.0761257	8	144809791	144809812	1	GAGGCTTACGAAGACGACGTGC	144809663	144809680	1	GGCCCAGAGCGCGAGGGC	144809681	144809790	TGGCTCCCGGGGGCCGGGCACCTGCCGGCGACCTGCTCCCCTCGGCCTTCCGCGTCCCAGCAGCCTTCCCCACCAAGGTCCCGGTGCCAGGCCCGGGCAGCGGCGGCAAC	GGCCCAGAGCGCGAGGGCCTTCAGCTTCCCGATATCCGACGGTAGTGTNNNNNNGAGGCTTACGAAGACGACGTGC	144806082	144810913	-	10	NM_198488_exon_0_20_chr8_144806103_r_0715
8:144809866-144810015/19,21/+	0.136501	8	144809866	144809884	1	CGCTCAAGTAGGAGGCCAA	144809995	144810015	1	GGGTCAGGTTGGGGCGCGGGG	144809885	144809994	ACGCCAGCGCCGCAGCCCTGCCCGCCCCTCGGGCCCGCCCCTGCGCTCCGGCTCCGCCTCGGGAGCGGGGTCTGGGCCCGGCCTCGCCGCGGCCTGGCATGGGAAGCGCT	GGGTCAGGTTGGGGCGCGGGGCTTCAGCTTCCCGATATCCGACGGTAGTGTNNNNNNCGCTCAAGTAGGAGGCCAA	144806082	144810913	+	10	NM_198488_exon_0_20_chr8_144806103_r_0716
8:144809741-144809890/16,24/-	0.398308	8	144809875	144809890	3	TGGCGTTTGGCCTCCT	144809741	144809764	1	GGCGACCTGCTCCCCTCGGCCTTC	144809765	144809874	ACTTGAGCGGCTGCCACGGCGAGGATGGGGGCGACGACGGCCTACCGGCGCCCATGGAAGCGGAGGCTTACGAAGACGACGTGCTGGCTCCCGGGGGCCGGGCACCTGCC	GGCGACCTGCTCCCCTCGGCCTTCCTTCAGCTTCCCGATATCCGACGGTAGTGTNNNNNNTGGCGTTTGGCCTCCT	144806082	144810913	-	10	NM_198488_exon_0_20_chr8_144806103_r_0770
8:144809964-144810113/18,22/+	0.0533355	8	144809964	144809981	1	GGCCTCGCCGCGGCCTGG	144810092	144810113	1	GGACGGCACGTAGTCCAGCCGC	144809982	144810091	CATGGGAAGCGCTGGGTCAGGTTGGGGCGCGGGGCTCCGCTGGGCTCCAGGCCGCGGGGTCCGGGCGCGAAGGCGGGGTCCGAGCCGTGGCGCACCTCGCGGGACGCGCT	GGACGGCACGTAGTCCAGCCGCCTTCAGCTTCCCGATATCCGACGGTAGTGTNNNNNNGGCCTCGCCGCGGCCTGG	144806082	144810913	+	10	NM_198488_exon_0_20_chr8_144806103_r_0705
8:144810138-144810287/22,19/+	0.204185	8	144810138	144810159	1	GGGAAGCGGGGCCCGGCGCCCA	144810269	144810287	1	GTAGAGCTGGTCACGGTGG	144810160	144810268	GGGTGAAGTCATCCGGGTCCGCGAAACCCGCGCGGCCCCCGCGAAGCTTCTCGAACAGGCCTTGCGGGCGCGCCGGCGTGAGCTGCGGGTCCCACTGGTACTGCTGCTG	GTAGAGCTGGTCACGGTGGCTTCAGCTTCCCGATATCCGACGGTAGTGTNNNNNNGGGAAGCGGGGCCCGGCGCCCA	144806082	144810913	+	10	NM_198488_exon_0_20_chr8_144806103_r_0721
8:144810038-144810187/24,18/-	0.0441665	8	144810164	144810187	1	GGTTTCGCGGACCCGGATGACTTC	144810038	144810055	1	GCCTTCGCGCCCGGACCC	144810056	144810163	ACCCTGGGCGCCGGGCCCCGCTTCCCGGAGCTCGGACCCGACGGGCACCAGCGGCTGGACTACGTGCCGTCCAGCGCGTCCCGCGAGGTGCGCCACGGCTCGGACCCC	GCCTTCGCGCCCGGACCCCTTCAGCTTCCCGATATCCGACGGTAGTGTNNNNNNGGTTTCGCGGACCCGGATGACTTC	144806082	144810913	-	10	NM_198488_exon_0_20_chr8_144806103_r_0706
8:144810221-144810370/21,19/+	0.375091	8	144810221	144810241	1	TTGCGGGCGCGCCGGCGTGAG	144810352	144810370	1	GCGCGGCCGCGAAGTTCTC	144810242	144810351	CTGCGGGTCCCACTGGTACTGCTGCTGGTAGAGCTGGTCACGGTGGAAGTGGCTGGTCTGGAAGCGGAAGTCGTCGCCGTGGCTGAGGAACGTCTGCCGCGACACCTGCC	GCGCGGCCGCGAAGTTCTCCTTCAGCTTCCCGATATCCGACGGTAGTGTNNNNNNTTGCGGGCGCGCCGGCGTGAG	144806082	144810913	+	10	NM_198488_exon_0_20_chr8_144806103_r_0771
8:144810094-144810243/17,23/-	0.138639	8	144810227	144810243	1	AGCTCACGCCGGCGCGC	144810094	144810116	1	CCAGCGGCTGGACTACGTGCCGT	144810117	144810226	CCGCAAGGCCTGTTCGAGAAGCTTCGCGGGGGCCGCGCGGGTTTCGCGGACCCGGATGACTTCACCCTGGGCGCCGGGCCCCGCTTCCCGGAGCTCGGACCCGACGGGCA	CCAGCGGCTGGACTACGTGCCGTCTTCAGCTTCCCGATATCCGACGGTAGTGTNNNNNNAGCTCACGCCGGCGCGC	144806082	144810913	-	10	NM_198488_exon_0_20_chr8_144806103_r_0718
8:144810383-144810532/20,20/+	0.0866158	8	144810383	144810402	1	GCCCTCGGTCGCGAAGCTGT	144810513	144810532	1	AGCCCCGCGTGCGGTTCCAG	144810403	144810512	GCCGCTTGAAGGCGTCCATCTCCAGGTGCCGCGCCTGGAAGAAGCCCCGCGCGCCCGCGAGCTCCCCAGCCGGCCCGGCCTCGGCCTCCAGGCGCCGCGAGAGCGGCCGC	AGCCCCGCGTGCGGTTCCAGCTTCAGCTTCCCGATATCCGACGGTAGTGTNNNNNNGCCCTCGGTCGCGAAGCTGT	144806082	144810913	+	10	NM_198488_exon_0_20_chr8_144806103_r_0712
8:144810251-144810400/17,23/-	0.222338	8	144810384	144810400	1	AGCTTCGCGACCGAGGG	144810251	144810273	1	TCTACCAGCAGCAGTACCAGTGG	144810274	144810383	CGCGGGCGCCGTGGAGAACTTCGCGGCCGCGCGGCAGGTGTCGCGGCAGACGTTCCTCAGCCACGGCGACGACTTCCGCTTCCAGACCAGCCACTTCCACCGTGACCAGC	TCTACCAGCAGCAGTACCAGTGGCTTCAGCTTCCCGATATCCGACGGTAGTGTNNNNNNAGCTTCGCGACCGAGGG	144806082	144810913	-	10	NM_198488_exon_0_20_chr8_144806103_r_0724
8:144810329-144810478/17,24/-	0.316757	8	144810462	144810478	1	GGGCCGGCTGGGGAGCT	144810329	144810352	1	CGGCAGGTGTCGCGGCAGACGTTC	144810353	144810461	CGCGGGCGCGCGGGGCTTCTTCCAGGCGCGGCACCTGGAGATGGACGCCTTCAAGCGGCACAGCTTCGCGACCGAGGGCGCGGGCGCCGTGGAGAACTTCGCGGCCGCG	CGGCAGGTGTCGCGGCAGACGTTCCTTCAGCTTCCCGATATCCGACGGTAGTGTNNNNNNGGGCCGGCTGGGGAGCT	144806082	144810913	-	10	NM_198488_exon_0_20_chr8_144806103_r_0772
8:144810489-144810638/22,18/+	0.087251	8	144810489	144810510	1	TCCAGGCGCCGCGAGAGCGGCC	144810621	144810638	1	CCCTCTTCCCGGGGTGGC	144810511	144810620	GCAGCCCCGCGTGCGGTTCCAGCGCGCCCCCCGGCATCCGCGGCGGCTCCTCCCGGCGGAAGGCCGACAGGAAGTGGCGGTCCGGGTCGAGGAAGGAGGGGAAGCCCAGG	CCCTCTTCCCGGGGTGGCCTTCAGCTTCCCGATATCCGACGGTAGTGTNNNNNNTCCAGGCGCCGCGAGAGCGGCC	144806082	144810913	+	0	NM_198488_exon_0_20_chr8_144806103_r_0709_SNP_a
8:144810595-144810744/17,23/+	0.71614	8	144810595	144810611	1	GGTCGAGGAAGGAGGGG	144810722	144810744	1	GGCATACGGAGCCAGGGCATAGG	144810612	144810721	AAGCCCAGGCCCTCTTCCCGGGGTGGCGGGAACAGGAGGTGCGCTCGTTTAGGGAAGGAGAAGGGGGTTGGCGCCCCGACCCCAGGGACGCCCACGAGAGGCCCGGCCCC	GGCATACGGAGCCAGGGCATAGGCTTCAGCTTCCCGATATCCGACGGTAGTGTNNNNNNGGTCGAGGAAGGAGGGG	144806082	144810913	+	10	NM_198488_exon_0_20_chr8_144806103_r_0773
8:144810672-144810821/20,20/+	0.255884	8	144810672	144810691	1	AAGGGGGTTGGCGCCCCGAC	144810802	144810821	1	GGATGCGGAACTCCTCGTCG	144810692	144810801	CCCAGGGACGCCCACGAGAGGCCCGGCCCCGGCATACGGAGCCAGGGCATAGGCGTCCATGCGGGCCAGGGCCGCGGCCGAGGGCACAAGCGGCTCGGACTGCGCGAAGA	GGATGCGGAACTCCTCGTCGCTTCAGCTTCCCGATATCCGACGGTAGTGTNNNNNNAAGGGGGTTGGCGCCCCGAC	144806082	144810913	+	10	NM_198488_exon_0_20_chr8_144806103_r_0774
8:144810718-144810867/22,18/-	0.319735	8	144810846	144810867	1	ACCGCAGCCTGGCGCACGTGTT	144810718	144810735	1	TGGCTCCGTATGCCGGGG	144810736	144810845	CCAAGGAGAGCTGGTCTCCAGCTTCGACGAGGAGTTCCGCATCCTCTTCGCGCAGTCCGAGCCGCTTGTGCCCTCGGCCGCGGCCCTGGCCCGCATGGACGCCTATGCCC	TGGCTCCGTATGCCGGGGCTTCAGCTTCCCGATATCCGACGGTAGTGTNNNNNNACCGCAGCCTGGCGCACGTGTT	144806082	144810913	-	10	NM_198488_exon_0_20_chr8_144806103_r_0729
8:144810827-144810976/21,19/-	0.207472	8	144810956	144810976	1	TCCTCCGCGCCCCACCCGCTG	144810827	144810845	1	CCAAGGAGAGCTGGTCTCC	144810846	144810955	CCCACGGGGCTGCAGTGCCCTCGCTCCAGCTCGGTTTGACTCTGGCCCTGACCCCCCCACAGCTTCATGTGGTCCTTTGAGAAGATCCACCGCAGCCTGGCGCACGTGTT	CCAAGGAGAGCTGGTCTCCCTTCAGCTTCCCGATATCCGACGGTAGTGTNNNNNNTCCTCCGCGCCCCACCCGCTG	144806082	144810913	-	10	NM_198488_exon_0_20_chr8_144806103_r_0744
8:144811086-144811235/21,19/+	0.760447	8	144811086	144811106	1	GTTACAGGAGGAGGCCCCAGA	144811217	144811235	1	GCGGCAGTAGTAGGTGGGG	144811107	144811216	GAAGGGGGTGAGGGAGCCCCGCGGGCGCACCTGTAGCTCCCACTCATCACCACGGCACAGTCCACCAGCAGGAACTTCTCCTTGACGTGGCCCTTGAAGGACTTCCCAGT	GCGGCAGTAGTAGGTGGGGCTTCAGCTTCCCGATATCCGACGGTAGTGTNNNNNNGTTACAGGAGGAGGCCCCAGA	144811116	144811513	+	10	NM_198488_exon_2_20_chr8_144811329_r_0840
8:144811150-144811299/22,21/+	0.700846	8	144811150	144811171	1	TCATCACCACGGCACAGTCCAC	144811279	144811299	1	TCAGATCTCTCCCACGGGTCC	144811172	144811278	CAGCAGGAACTTCTCCTTGACGTGGCCCTTGAAGGACTTCCCAGTGCGGCAGTAGTAGGTGGGGCCCGCCACAGTCCGTACGCGCAGGAACTGGGGAGGGAGGGGAG	TCAGATCTCTCCCACGGGTCCCTTCAGCTTCCCGATATCCGACGGTAGTGTNNNNNNTCATCACCACGGCACAGTCCAC	144811116	144811513	+	10	NM_198488_exon_2_20_chr8_144811329_r_0839
8:144811201-144811350/16,27/-	0.585888	8	144811335	144811350	2	TGTCAACCTGCAGCAC	144811201	144811227	1	ACTACTGCCGCACTGGGAAGTCCTTCA	144811228	144811334	GTGGATGTGAGTTCCCGGGAGTGGGAGATTGGGGAGGACCCGTGGGAGAGATCTGACTCCCCTCCCTCCCCAGTTCCTGCGCGTACGGACTGTGGCGGGCCCCACCT	ACTACTGCCGCACTGGGAAGTCCTTCACTTCAGCTTCCCGATATCCGACGGTAGTGTNNNNNNTGTCAACCTGCAGCAC	144811116	144811513	-	10	NM_198488_exon_2_20_chr8_144811329_r_0836
8:144811279-144811428/18,26/-	0.604461	8	144811411	144811428	1	GGCCCGTCGGGTCCCAGT	144811279	144811304	1	GGGGAGGACCCGTGGGAGAGATCTGA	144811305	144811410	CTACATCCTGCTGGATGAGATGAACGCGCAGCACTTCCTGGACATGGCCGACAAGTGCCGTGTCAACCTGCAGCACGTGGATGTGAGTTCCCGGGAGTGGGAGATT	GGGGAGGACCCGTGGGAGAGATCTGACTTCAGCTTCCCGATATCCGACGGTAGTGTNNNNNNGGCCCGTCGGGTCCCAGT	144811116	144811513	-	10	NM_198488_exon_2_20_chr8_144811329_r_0837
8:144811354-144811503/16,27/-	0.77254	8	144811488	144811503	7	GCCCCTGCAGGTGGTG	144811354	144811380	1	GCACTTCCTGGACATGGCCGACAAGTG	144811381	144811487	GCCGTGGTGATGGACATGTTCACTGATGTGGACCTGCTCAGCGAAGTGCTGGAGGCCGCGGCCCGTCGGGTCCCAGTCTACATCCTGCTGGATGAGATGAACGCGCA	GCACTTCCTGGACATGGCCGACAAGTGCTTCAGCTTCCCGATATCCGACGGTAGTGTNNNNNNGCCCCTGCAGGTGGTG	144811116	144811513	-	10	NM_198488_exon_2_20_chr8_144811329_r_0841
8:144811447-144811596/18,22/-	0.547224	8	144811579	144811596	1	TGGTCGTGGGTGATCCAG	144811447	144811468	1	TCACTGATGTGGACCTGCTCAG	144811469	144811578	ACACCTCCCGGGTGTGGAGGGGAGGCTGGACAATGGTGTGGGGACAGCAGGGGCCTCTCCTCTCCGTCCTGACCCGCCCCTGCAGGTGGTGGCCGTGGTGATGGACATGT	TCACTGATGTGGACCTGCTCAGCTTCAGCTTCCCGATATCCGACGGTAGTGTNNNNNNTGGTCGTGGGTGATCCAG	144811116	144811513	-	10	NM_198488_exon_2_20_chr8_144811329_r_0834
8:144812278-144812427/22,19/-	0.518312	8	144812406	144812427	1	TGGGCTGGCCTCTGACCTTCGG	144812278	144812296	1	CTTGGGCTTGAGGGTAGTG	144812297	144812405	CTTCCAGGGCACCGAGGTGACCACCTTGGTGCAGCCACCGCCCCCCGACAGCCCCAGTATCAAGGATGAGGCCCGCAGGATGATCCGTTCCGCCCAGCAGGTGCGCCAT	CTTGGGCTTGAGGGTAGTGCTTCAGCTTCCCGATATCCGACGGTAGTGTNNNNNNTGGGCTGGCCTCTGACCTTCGG	144812285	144812787	-	10	NM_198488_exon_3_20_chr8_144812306_r_0850
8:144812371-144812520/17,27/-	0.790866	8	144812504	144812520	4	CACCTGAAGGCAGCCTT	144812371	144812397	1	GCACCGAGGTGACCACCTTGGTGCAGC	144812398	144812503	CTCGACGTGGACATGGATGGCTCCTCGGGTACATACTGGCCAGTGAACTCAGACCAGGCCGTGCCTGAGCTTGATTTGGGCTGGCCTCTGACCTTCGGCTTCCAGG	GCACCGAGGTGACCACCTTGGTGCAGCCTTCAGCTTCCCGATATCCGACGGTAGTGTNNNNNNCACCTGAAGGCAGCCTT	144812285	144812787	-	10	NM_198488_exon_3_20_chr8_144812306_r_0854
8:144812428-144812577/16,29/-	0.823531	8	144812562	144812577	4	AAGAGCTGGAACATGT	144812428	144812456	1	CTCAGACCAGGCCGTGCCTGAGCTTGATT	144812457	144812561	GAGCCGACACCTTCGGCCTCCGCAGTATGTTACCCGAGAGCCACCTGAAGGCAGCCTTCTCGACGTGGACATGGATGGCTCCTCGGGTACATACTGGCCAGTGAA	CTCAGACCAGGCCGTGCCTGAGCTTGATTCTTCAGCTTCCCGATATCCGACGGTAGTGTNNNNNNAAGAGCTGGAACATGT	144812285	144812787	-	10	NM_198488_exon_3_20_chr8_144812306_r_0855
8:144812543-144812692/25,19/-	0.615684	8	144812668	144812692	1	CCGCCTCACTACAAAGAGTACTACC	144812543	144812561	1	GAGCCGACACCTTCGGCCT	144812562	144812667	GCCTGGCGGTGGATGCACTGGCCGAGGGTGGCTCGGAGGCCTACAGCCGCTTCCTCGCTACCGAGGGGGCACCAGACTTCCTGTGCCCTGAAGAGCTGGAACATGT	GAGCCGACACCTTCGGCCTCTTCAGCTTCCCGATATCCGACGGTAGTGTNNNNNNCCGCCTCACTACAAAGAGTACTACC	144812285	144812787	-	10	NM_198488_exon_3_20_chr8_144812306_r_0852
8:144812672-144812821/24,21/+	0.521953	8	144812672	144812695	1	GTACTCTTTGTAGTGAGGCGGCAG	144812801	144812821	1	GGGGCACTGGGACCACTCCTA	144812696	144812800	GTACCCGGGTGCCAGTGGGTTGTCCCCCTGCGAGGAGCTCTGAGAGCGACGGGCCATGTTGGGGCCAGGGGCCTGGAGGGGCAGGGAGACACATGACTAGGGGTG	GGGGCACTGGGACCACTCCTACTTCAGCTTCCCGATATCCGACGGTAGTGTNNNNNNGTACTCTTTGTAGTGAGGCGGCAG	144812285	144812787	+	10	NM_198488_exon_3_20_chr8_144812306_r_0851
8:144812589-144812738/20,20/-	0.490263	8	144812719	144812738	1	TCAGAGCTCCTCGCAGGGGG	144812589	144812608	1	ACCGAGGGGGCACCAGACTT	144812609	144812718	ACAACCCACTGGCACCCGGGTACCTGCCGCCTCACTACAAAGAGTACTACCGCCTGGCGGTGGATGCACTGGCCGAGGGTGGCTCGGAGGCCTACAGCCGCTTCCTCGCT	ACCGAGGGGGCACCAGACTTCTTCAGCTTCCCGATATCCGACGGTAGTGTNNNNNNTCAGAGCTCCTCGCAGGGGG	144812285	144812787	-	10	NM_198488_exon_3_20_chr8_144812306_r_0849
10:105793630-105793769/16,29/-	0.860736	10	105793754	105793769	3	GGAGCTGACTTTGCTG	105793630	105793658	1	GGGAGCATCTCCAGACTGGCTTTCTTGTT	105793659	105793753	GAGATCTGGATTACAATGAGCTGGCTGTGAGGGTGTCAGAGAGCATGCAGCGTAAGTGGGGACATTTAGGCCTTGGTGCTGGGGGGAAGGAGCGT	GGGAGCATCTCCAGACTGGCTTTCTTGTTCTTCAGCTTCCCGATATCCGACGGTAGTGTNNNNNNNNGGAGCTGACTTTGCTG	105793682	105794112	-	10	uc001kxr.3_exon_4_20_chr10_105793703_r_0032
10:105794378-105794517/17,28/+	0.763183	10	105794378	105794394	2	CTTGTGAGGTAGCTGAT	105794490	105794517	1	GTCCTGGAGGGCCTGGGATGAATGACAA	105794395	105794489	CAGCTCGCTCCGGAAGCTGTCGCTGTTTTCAGCTGCATAGGTTGCCAGGGCTCCTGAGACACCCGGGGGCCCTCGAGGCCCTGGGGGACCAGGAG	GTCCTGGAGGGCCTGGGATGAATGACAACTTCAGCTTCCCGATATCCGACGGTAGTGTNNNNNNNNCTTGTGAGGTAGCTGAT	105794358	105794545	+	10	uc001kxr.3_exon_5_20_chr10_105794379_r_0037
10:105794935-105795074/16,29/-	0.681887	10	105795059	105795074	2	CAGGCAATGTGTGGTC	105794935	105794963	1	TCCCATGGGCTTTAGCAAGGGCAGTCTAA	105794964	105795058	CAGCATCAGCGTGGAGGACCTCTCGTCTTACTTACATAGTAGGGCACTGTGGAGTGGGATGGGGAGGGCAGGGGATGCAGCCGGGCCTTGGGGGC	TCCCATGGGCTTTAGCAAGGGCAGTCTAACTTCAGCTTCCCGATATCCGACGGTAGTGTNNNNNNNNCAGGCAATGTGTGGTC	105795000	105795341	-	10	uc001kxr.3_exon_7_20_chr10_105795232_r_0038
10:105795019-105795148/16,29/-	0.837754	10	105795133	105795148	4	CTCCCTTGGTGTCTCA	105795019	105795047	1	TGGAGGACCTCTCGTCTTACTTACATAGT	105795048	105795132	GGGTCTGAATTCAGAGGCATCGTTGGACCCCCAGGTCCCCCGGGTCCACCAGGGATCCCAGGCAATGTGTGGTCCAGCATCAGCG	TGGAGGACCTCTCGTCTTACTTACATAGTCTTCAGCTTCCCGATATCCGACGGTAGTGTNNNNNNNNCTCCCTTGGTGTCTCA	105795000	105795341	-	10	uc001kxr.3_exon_7_20_chr10_105795232_r_0042
10:105797381-105797510/21,24/+	0.788611	10	105797381	105797401	1	GGGAAGGGCTTACTCCGTAAG	105797487	105797510	1	CTGGGGGACCCTGAACTCCGGATA	105797402	105797486	TAGCTCACAACGTGGCTTGCCAGCTCTGAGTAGTCGAAAGTCTCGCCTGTGATGGTGGTGACAGGTCCTGGGGGACCAGGTGGGC	CTGGGGGACCCTGAACTCCGGATACTTCAGCTTCCCGATATCCGACGGTAGTGTNNNNNNNNGGGAAGGGCTTACTCCGTAAG	105797373	105797551	+	10	uc001kxr.3_exon_10_20_chr10_105797394_r_0052
10:105798159-105798303/16,29/-	0.831746	10	105798288	105798303	11	CTTTCTCTTTGCTGCA	105798159	105798187	1	AGTACATCTCTGAGTACATGCAGAGTGAG	105798188	105798287	GGGGGATCATCAAGTACCATGTACGTGTCAGGCCCGCCAGGGCCCCCTGGGCCCCCTGGGCCTCCGGGCTCTATCAGCAGCTCTGGCCAGGAGATTCAGC	AGTACATCTCTGAGTACATGCAGAGTGAGCTTCAGCTTCCCGATATCCGACGGTAGTGTNNNNNNNNCTTTCTCTTTGCTGCA	105798143	105798306	-	10	uc001kxr.3_exon_11_20_chr10_105798164_r_0056
10:105800063-105800192/16,29/+	0.826747	10	105800063	105800078	5	AGAGGACACATACTGG	105800164	105800192	1	GGTTTCTGCAGAGGAAGGAAATAGTTTGA	105800079	105800163	CTTCTGGGTTCCCTGATACACTGTTCTCACCTTGGTCTCCCTTGGGACCTGGGGGGCCAGGTGGGCCTGGGGGGCCGGAGAGGAA	GGTTTCTGCAGAGGAAGGAAATAGTTTGACTTCAGCTTCCCGATATCCGACGGTAGTGTNNNNNNNNAGAGGACACATACTGG	105800088	105800188	+	10	uc001kxr.3_exon_16_20_chr10_105800109_r_0067
10:105800144-105800273/27,18/-	0.822849	10	105800247	105800273	1	ATTTGACAAGTATTGATTGAGCATCTA	105800144	105800161	1	CCTCTCCGGCCCCCCAGG	105800162	105800246	TGTTGTCAGGTGCTGTGCAAAGTGCTGCTTCTTCACAAACATCAGTGTCCATACTCAAACTATTTCCTTCCTCTGCAGAAACCTT	CCTCTCCGGCCCCCCAGGCTTCAGCTTCCCGATATCCGACGGTAGTGTNNNNNNNNATTTGACAAGTATTGATTGAGCATCTA	105800088	105800188	-	10	uc001kxr.3_exon_16_20_chr10_105800109_r_0068
10:105801062-105801191/16,29/+	0.880911	10	105801062	105801077	3	TGGTGGGCCTCGGGGT	105801163	105801191	1	GATCTTGGCTTCCTCACTAAGTGCATTGA	105801078	105801162	CCTGGTGGGCCTGGAATGGAAGGCCCTGCAGAAGAGAGCAAGGAAGAGGCCATGCTGAGCTCAGGGAGCTGATGCCACCCCTGAG	GATCTTGGCTTCCTCACTAAGTGCATTGACTTCAGCTTCCCGATATCCGACGGTAGTGTNNNNNNNNTGGTGGGCCTCGGGGT	105801040	105801122	+	10	uc001kxr.3_exon_18_20_chr10_105801061_r_0073
10:105800969-105801098/16,29/-	0.619802	10	105801083	105801098	6	TTCCATTCCAGGCCCA	105800969	105800997	1	CCTGAGCCCAGGGCCCTCTGGGCTGGCTT	105800998	105801082	CCAGGACCCCGAGGCCCACCAGGTGAGAGCCGAGCTTACCACTGGGAGGTGGGAGGGGGAGGTGAGAGGTGGGTAGCAATGGGAC	CCTGAGCCCAGGGCCCTCTGGGCTGGCTTCTTCAGCTTCCCGATATCCGACGGTAGTGTNNNNNNNNTTCCATTCCAGGCCCA	105801040	105801122	-	10	uc001kxr.3_exon_18_20_chr10_105801061_r_0072
10:105801262-105801391/16,29/+	0.980917	10	105801262	105801277	10	GGGTGGGCCTGGGGGA	105801363	105801391	1	CCTCTCACTGGATCTGCAGTTCCAGGCAC	105801278	105801362	CCTTGTAAATTAAGAACTTCTATAGAGAGAAGAAAATAGAAATGAGCAAAAGCTGTCACGAGGCTGCTCTCTGCCACACTTCTCA	CCTCTCACTGGATCTGCAGTTCCAGGCACCTTCAGCTTCCCGATATCCGACGGTAGTGTNNNNNNNNGGGTGGGCCTGGGGGA	105801222	105801316	+	10	uc001kxr.3_exon_19_20_chr10_105801243_r_0076
10:105801165-105801294/16,29/-	0.399515	10	105801279	105801294	3	GTTCTTAATTTACAAG	105801165	105801193	1	ATTCAATGCACTTAGTGAGGAAGCCAAGA	105801194	105801278	GTCCCCCAGGCCCACCCGGCCCACGCGGGCCACCAGGTGAGTATCTTGGAGACCTTTGGAAGGTGGGGAGTTTGGGGGACAGGAG	ATTCAATGCACTTAGTGAGGAAGCCAAGACTTCAGCTTCCCGATATCCGACGGTAGTGTNNNNNNNNGTTCTTAATTTACAAG	105801222	105801316	-	10	uc001kxr.3_exon_19_20_chr10_105801243_r_0074
10:105805474-105805603/27,18/+	0.896286	10	105805474	105805500	1	GGCCAGTGAAAAGAAAGAAATCTCATT	105805586	105805603	1	AGGCCCAGCAATTCCAGA	105805501	105805585	TGGAAATTCACTTACCTTTTATTCCTGGTCGGCCAGGGGTACCGGGAAGTCCTGATGTGATTAGAACAAGTAGTCAGGACGATGA	AGGCCCAGCAATTCCAGACTTCAGCTTCCCGATATCCGACGGTAGTGTNNNNNNNNGGCCAGTGAAAAGAAAGAAATCTCATT	105805495	105805571	+	10	uc001kxr.3_exon_23_20_chr10_105805516_r_0084
10:105807770-105807899/16,29/+	0.808002	10	105807770	105807785	3	TGCTGGAACAGGGGCT	105807871	105807899	1	GTAGAAGCAAGGTCTCTCAGTTGCTCCTG	105807786	105807870	GTGACGGGAGTGAGGCTGGGGGCAGCAGATGAGTGACCAACCTCTTGGGCCTTGGTGTCCGTCTGGGCCAGCAGGACCTGGTAAA	GTAGAAGCAAGGTCTCTCAGTTGCTCCTGCTTCAGCTTCCCGATATCCGACGGTAGTGTNNNNNNNNTGCTGGAACAGGGGCT	105807806	105807882	+	10	uc001kxr.3_exon_26_20_chr10_105807827_r_0094
10:105809122-105809251/20,25/-	0.875872	10	105809232	105809251	1	GCTAGTTCTTTGTCCTTTGC	105809122	105809146	1	GATTCAGTGAGTTCCCCATCTGAGG	105809147	105809231	AGGCGAGCCTGGCATGAGAGGTTTGCCTGGTGCTGTTGGTGAGCCCGGGGCTAAAGGAGCAATGGGTAAGTGTTCCAAAGGAATG	GATTCAGTGAGTTCCCCATCTGAGGCTTCAGCTTCCCGATATCCGACGGTAGTGTNNNNNNNNGCTAGTTCTTTGTCCTTTGC	105809146	105809249	-	10	uc001kxr.3_exon_27_20_chr10_105809167_r_0096
10:105810273-105810402/23,22/+	0.863445	10	105810273	105810295	1	TTGGTCCAGGTCCTGTGCACCCT	105810381	105810402	1	TTGGGTCCTGGTGGTCCCATTG	105810296	105810380	CAGACCCTACAGTGAGGGTCCCATCTGGGCTCCCAGGAGTGAGGCAGGCCCTGGTAATGACAGAGCAGCAGTGAGTGGCATACCT	TTGGGTCCTGGTGGTCCCATTGCTTCAGCTTCCCGATATCCGACGGTAGTGTNNNNNNNNTTGGTCCAGGTCCTGTGCACCCT	105810358	105810434	+	10	uc001kxr.3_exon_29_20_chr10_105810379_r_0100
10:105810362-105810491/17,28/+	0.966718	10	105810362	105810378	2	AGCAGTGAGTGGCATAC	105810464	105810491	1	CAGGAAGGGGCAATGTCTGTCTCTGAAG	105810379	105810463	CTTTGGGTCCTGGTGGTCCCATTGGTCCTTTGTCACCTAAAAAGGAAATGGACACCTTGGTGTAAAATGCCCTACAAGGGACAAC	CAGGAAGGGGCAATGTCTGTCTCTGAAGCTTCAGCTTCCCGATATCCGACGGTAGTGTNNNNNNNNAGCAGTGAGTGGCATAC	105810358	105810434	+	10	uc001kxr.3_exon_29_20_chr10_105810379_r_0102
10:105810524-105810653/23,22/-	0.794227	10	105810631	105810653	1	TAGGTCTCCAAGGGCTCCGAGGT	105810524	105810545	1	TGCAGGCTGACAAGTGCAAGAG	105810546	105810630	GAAGTAGGACTTCCTGGTGTCAAAGGTAAGCTGGAGGGAGGCCTGGGGGGACAGTGAGGGTCTGATGGACACGACCCACAGCCTA	TGCAGGCTGACAAGTGCAAGAGCTTCAGCTTCCCGATATCCGACGGTAGTGTNNNNNNNNTAGGTCTCCAAGGGCTCCGAGGT	105810585	105810679	-	10	uc001kxr.3_exon_30_20_chr10_105810606_r_0103
10:105810603-105810732/17,28/-	0.953999	10	105810716	105810732	8	TGTGTGCATACATGTCT	105810603	105810630	1	GAAGTAGGACTTCCTGGTGTCAAAGGTA	105810631	105810715	CATCATTCCAAAGCTAGGGATACTCATCTGTGTGCATGGTTTCTTCTGCCGGGCAGGTCCTGTAGGTCTCCAAGGGCTCCGAGGT	GAAGTAGGACTTCCTGGTGTCAAAGGTACTTCAGCTTCCCGATATCCGACGGTAGTGTNNNNNNNNTGTGTGCATACATGTCT	105810585	105810679	-	10	uc001kxr.3_exon_30_20_chr10_105810606_r_0105
10:105811168-105811297/18,27/+	0.889475	10	105811168	105811185	5	TTGGTTTTCCTTTTAACA	105811271	105811297	1	GAACCTGAGAAGGAGGACAAGACAGCA	105811186	105811270	TTGCCACCTTTGCCCTGGAAACAGAACCTATTTACAAGAAGCAGCAAACTGACCTGGAGGGCCCTGTGGGCCAGGAGAGCCGCTG	GAACCTGAGAAGGAGGACAAGACAGCACTTCAGCTTCCCGATATCCGACGGTAGTGTNNNNNNNNTTGGTTTTCCTTTTAACA	105811218	105811294	+	10	uc001kxr.3_exon_31_20_chr10_105811239_r_0106
10:105811249-105811378/16,29/+	0.916041	10	105811249	105811264	11	CTGTGGGCCAGGAGAG	105811350	105811378	1	GTGGGGGTTAGGGACGCTGTCTTCCAGGT	105811265	105811349	CCGCTGGAACCTGAGAAGGAGGACAAGACAGCAATCAGCAGAGGGGCAGATACAGGTGGGGACATCTGGCCCCGGTGCAGGGCAG	GTGGGGGTTAGGGACGCTGTCTTCCAGGTCTTCAGCTTCCCGATATCCGACGGTAGTGTNNNNNNNNCTGTGGGCCAGGAGAG	105811218	105811294	+	10	uc001kxr.3_exon_31_20_chr10_105811239_r_0107
10:105813630-105813759/16,29/-	0.694149	10	105813744	105813759	3	TATCCTTGTGTGTTCA	105813630	105813658	1	TTATTCATTTATTCCTCATTCTTTCATTC	105813659	105813743	CAGGTATCCCTGGGCCCTTGGGCCACCCAGGTCCACAAGGACCAAAGGGTCAAAAAGGCAGCGTGGGTAAGAAACACATTTTTCT	TTATTCATTTATTCCTCATTCTTTCATTCCTTCAGCTTCCCGATATCCGACGGTAGTGTNNNNNNNNTATCCTTGTGTGTTCA	105813657	105813760	-	10	uc010qqv.1_exon_1_20_chr10_105813678_r_0116
10:105815643-105815772/16,29/+	0.737525	10	105815643	105815658	5	TGCCATGCCCTGGAGG	105815744	105815772	1	GCTTCCTCACCTCCTCCGCTGCAACAAAC	105815659	105815743	CGGTCCTTTTCTATTCTATCCATGCTGTCCCCATAGGGCAGTATGCTCCTCCTGATCCTCTCCAGCTCATCCACACGCGCCTTCA	GCTTCCTCACCTCCTCCGCTGCAACAAACCTTCAGCTTCCCGATATCCGACGGTAGTGTNNNNNNNNTGCCATGCCCTGGAGG	105815519	105815781	+	10	uc010qqv.1_exon_5_20_chr10_105815540_r_0124
10:105815705-105815849/16,29/-	0.713376	10	105815834	105815849	7	CCTTGTGTCAGGCTCT	105815705	105815733	1	TGTGGATGAGCTGGAGAGGATCAGGAGGA	105815734	105815833	CCACTAGGAGCGAGTGTATGGAAGGCGAAGGACCGGGCCCTCAGTGACGCAGTGTGTGTCTGTTTGTTGCAGCGGAGGAGGTGAGGAAGCTGAAGGCGCG	TGTGGATGAGCTGGAGAGGATCAGGAGGACTTCAGCTTCCCGATATCCGACGGTAGTGTNNNNNNNNCCTTGTGTCAGGCTCT	105815519	105815781	-	10	uc010qqv.1_exon_5_20_chr10_105815540_r_0122
10:105819917-105820061/17,28/+	0.969548	10	105819917	105819933	2	GCTGTCCTTGGTCATGA	105820034	105820061	1	GCAGGCTGGGGAGAAAGAAAATGGGTAA	105819934	105820033	TGAGCAGCTCCATCTCCTTCTTGGCAGGTGTGTTGTCTTTCTCTAGGATCAGGAACTTGCAGTCCTTGTGCAAAAGGTCATCGCTCTGCACACTTGTGGT	GCAGGCTGGGGAGAAAGAAAATGGGTAACTTCAGCTTCCCGATATCCGACGGTAGTGTNNNNNNNNGCTGTCCTTGGTCATGA	105819856	105820058	+	10	uc010qqv.1_exon_9_20_chr10_105819877_r_0139
10:105819999-105820138/19,26/-	0.962176	10	105820120	105820138	19	CTCCTCCTTCTCTTTCTTC	105819999	105820024	1	GTGCAGAGCGATGACCTTTTGCACAA	105820025	105820119	TCCTTCCTCTTCTTGTCTTTTCTCCCCTCTCCCTTCTCCTGGCACATGTCCTTCCTTCTTACCCATTTTCTTTCTCCCCAGCCTGCACCACAAGT	GTGCAGAGCGATGACCTTTTGCACAACTTCAGCTTCCCGATATCCGACGGTAGTGTNNNNNNNNCTCCTCCTTCTCTTTCTTC	105819856	105820058	-	10	uc010qqv.1_exon_9_20_chr10_105819877_r_0140
10:105840317-105840446/26,19/+	0.872796	10	105840317	105840342	1	GTTTCCAAATTTTTATTACTTTCATA	105840428	105840446	1	CCATACCATAGCCACCTGC	105840343	105840427	ATAAAACACATAAATTAAAAAATTCTGATGCTCTTACTTCTCTCAGTGACTTCAGTTCCATCTCGTTTGTTTTTCTTGGTTACAT	CCATACCATAGCCACCTGCCTTCAGCTTCCCGATATCCGACGGTAGTGTNNNNNNNNGTTTCCAAATTTTTATTACTTTCATA	105840359	105840462	+	10	uc009xxp.1_exon_9_20_chr10_105840380_r_0177
10:105840409-105840538/17,28/+	0.90038	10	105840409	105840425	5	TTGTTTTTCTTGGTTAC	105840511	105840538	1	GTTGAAGCTGATAACCAAAAACATGATT	105840426	105840510	ATCCATACCATAGCCACCTGCAGGAAAAATCAGAAACCATGATAGTCATACTTATCATTGTTTTTAGTAATTATAGGTCCCCACT	GTTGAAGCTGATAACCAAAAACATGATTCTTCAGCTTCCCGATATCCGACGGTAGTGTNNNNNNNNTTGTTTTTCTTGGTTAC	105840359	105840462	+	10	uc009xxp.1_exon_9_20_chr10_105840380_r_0178
11:102447959-102448108/17,25/-	0.962864	11	102448092	102448108	1	GAAGGAAGATGTGGTTA	102447959	102447983	1	CAGAATGTAGGAGAGGGATTCTTCC	102447984	102448091	GTGTGGTGAAATCTAGTTCCTGGATTGGTTGCTAAATAGAAAAGCCTAGTCTTCTCAAGCAATGAGGATGACTACAAGCAGCCTCTAACTGGATCTTAAGGACTAAAG	CAGAATGTAGGAGAGGGATTCTTCCCTTCAGCTTCCCGATATCCGACGGTAGTGTNNNNNNGAAGGAAGATGTGGTTA	102447544	102448177	-	10	NM_004771_exon_0_20_chr11_102447565_r_0194
11:102448069-102448218/22,23/-	0.956596	11	102448197	102448218	1	CTTCCATTTATATATGTGCTGG	102448069	102448091	1	GTGTGGTGAAATCTAGTTCCTGG	102448092	102448196	ACATCTTCAGTAACCCAATTTCAACTTTGTCTCTTTTAGGCTACATTTACTTCTTTTCAGGACCAAAAACATACAAGTATGACACAGAGAAGGAAGATGTGGTTA	GTGTGGTGAAATCTAGTTCCTGGCTTCAGCTTCCCGATATCCGACGGTAGTGTNNNNNNCTTCCATTTATATATGTGCTGG	102447544	102448177	-	10	NM_004771_exon_0_20_chr11_102447565_r_0195
11:102449806-102449955/20,24/+	0.860996	11	102449806	102449825	1	CTCCTGAAAATTCTTCTTCA	102449932	102449955	1	GACACTATACTGGTCAGGCATATG	102449826	102449931	GTATTCTTTGGATAGTCTTTTTCCATTTTCCTTTTCCTTTCGTCGTAGCTAGAAAAAGTATTATTTCATAAATAATATTACTAAGAGGTTTTTACTGGTTGTAGAT	GACACTATACTGGTCAGGCATATGCTTCAGCTTCCCGATATCCGACGGTAGTGTNNNNNNCTCCTGAAAATTCTTCTTCA	102449749	102449893	+	10	NM_004771_exon_1_20_chr11_102449770_r_0206
11:102449692-102449841/16,29/-	0.920279	11	102449826	102449841	1	ACTATCCAAAGAATAC	102449692	102449720	1	CTTGGCTTTGCTTTAACACAACAGAAAGT	102449721	102449825	TGAAGAAGAATTTTCAGGAGTAAATGGCCAAATCGATGCTGCTGTAGAATTAAATGGTAAGTGTTTCCACTGAAAACTTTCTTCATGAAAACTATCATAAGAAAT	CTTGGCTTTGCTTTAACACAACAGAAAGTCTTCAGCTTCCCGATATCCGACGGTAGTGTNNNNNNACTATCCAAAGAATAC	102449749	102449893	-	10	NM_004771_exon_1_20_chr11_102449770_r_0203
11:102464103-102464252/17,28/+	0.949998	11	102464103	102464119	17	GGTTTTTATCTTTTTAA	102464225	102464252	1	CAGCAGCATCTATTTGCTGCACGTGCCT	102464120	102464224	AATCATTCTCATTAAATAAAGATAGATAGTAAAAAGGAAAAAAGCCATACCTGTAGTATTCATCTCCCACAAAGAAAAGGGTCTTCTGTGGCTCCCTGAGGTAGA	CAGCAGCATCTATTTGCTGCACGTGCCTCTTCAGCTTCCCGATATCCGACGGTAGTGTNNNNNNGGTTTTTATCTTTTTAA	102464149	102464346	+	10	NM_004771_exon_2_20_chr11_102464170_r_0207
11:102464179-102464328/16,29/+	0.95924	11	102464179	102464194	5	TCATCTCCCACAAAGA	102464300	102464328	1	ATCCTCTTGTTATCCAGTAGTGGGGACCT	102464195	102464299	AAAGGGTCTTCTGTGGCTCCCTGAGGTAGACAGCAGCATCTATTTGCTGCACGTGCCTTGGAAATCCAAAGTCATAAATAGTCCGAGGAGGACCTTGCATTTGGA	ATCCTCTTGTTATCCAGTAGTGGGGACCTCTTCAGCTTCCCGATATCCGACGGTAGTGTNNNNNNTCATCTCCCACAAAGA	102464149	102464346	+	10	NM_004771_exon_2_20_chr11_102464170_r_0208
11:102464284-102464433/16,29/+	0.949451	11	102464284	102464299	1	GGACCTTGCATTTGGA	102464405	102464433	1	CTCTTAAATGGGGTTAGTTTATGGGATAC	102464300	102464404	ATCCTCTTGTTATCCAGTAGTGGGGACCTGAAAACAGAAATTAAAGTTTACGAAAACTCTGCACCACTTGGTGATGCACTTCTCTCATAAAGATTTCTATGAAGG	CTCTTAAATGGGGTTAGTTTATGGGATACCTTCAGCTTCCCGATATCCGACGGTAGTGTNNNNNNGGACCTTGCATTTGGA	102464149	102464346	+	10	NM_004771_exon_2_20_chr11_102464170_r_0209
11:102465278-102465427/21,24/-	0.934124	11	102465407	102465427	1	TCCTTCCCCCAGCTCATGTCC	102465278	102465301	1	TTCATTTGGCATATCTAGCCCTGC	102465302	102465406	AATGTGGATGCAGCTTACGAAGTGGCTGAGAGGGGCACTGCTTACTTCTTCAAAGGTACCCTACAGATCCCTCAAAGAAAGAAATGGCAGGGCTGCAGTGCCCCA	TTCATTTGGCATATCTAGCCCTGCCTTCAGCTTCCCGATATCCGACGGTAGTGTNNNNNNTCCTTCCCCCAGCTCATGTCC	102465331	102465508	-	10	NM_004771_exon_3_20_chr11_102465352_r_0214
11:102465456-102465605/21,23/+	0.981414	11	102465456	102465476	1	GTCCGCAAGTGAACCTGCCGT	102465583	102465605	1	CACTCACTAAATGCCCTTTGCTC	102465477	102465582	CTCCAGAAAATCCTATGGGACATTCCAAAAAAAAAAAAAAAAAAAATCAAGATCAATGATTGATTTACATATAAAATTGCACTTTGACTGAAATGTACTCAGAGGC	CACTCACTAAATGCCCTTTGCTCCTTCAGCTTCCCGATATCCGACGGTAGTGTNNNNNNGTCCGCAAGTGAACCTGCCGT	102465331	102465508	+	10	NM_004771_exon_3_20_chr11_102465352_r_0215
11:102465346-102465495/16,26/-	0.848531	11	102465480	102465495	5	CCCATAGGATTTTCTG	102465346	102465371	1	CACTGCTTACTTCTTCAAAGGTACCC	102465372	102465479	GAGACGGCAGGTTCACTTGCGGACAGGAATTCGGCCCAGCACTATTACCAGCTCCTTCCCCCAGCTCATGTCCAATGTGGATGCAGCTTACGAAGTGGCTGAGAGGGG	CACTGCTTACTTCTTCAAAGGTACCCCTTCAGCTTCCCGATATCCGACGGTAGTGTNNNNNNCCCATAGGATTTTCTG	102465331	102465508	-	10	NM_004771_exon_3_20_chr11_102465352_r_0213
11:102477245-102477394/16,24/+	0.915852	11	102477245	102477260	2	GGTGGCGTGTCTGAGG	102477371	102477394	1	GGCAGAGTGGGCTTCCCCAGGAAT	102477261	102477370	CTTACCGGTCCTTGAAGAGCAGGAGCTCCTTCCCCAGCATTGTCACAGCGTCAAAGGATGAGCTGGAGTCACAGAGGTCAGGGATGGATGGCTTGTGATGGGGGGCATGG	GGCAGAGTGGGCTTCCCCAGGAATCTTCAGCTTCCCGATATCCGACGGTAGTGTNNNNNNGGTGGCGTGTCTGAGG	102477245	102477427	+	10	NM_004771_exon_4_20_chr11_102477266_r_0221
11:102477276-102477425/16,25/+	0.80938	11	102477276	102477291	6	AGAGCAGGAGCTCCTT	102477401	102477425	1	CGAGGTCCTAGGATTCAAAATGAGT	102477292	102477400	CCCCAGCATTGTCACAGCGTCAAAGGATGAGCTGGAGTCACAGAGGTCAGGGATGGATGGCTTGTGATGGGGGGCATGGGGCAGAGTGGGCTTCCCCAGGAATACTTTC	CGAGGTCCTAGGATTCAAAATGAGTCTTCAGCTTCCCGATATCCGACGGTAGTGTNNNNNNAGAGCAGGAGCTCCTT	102477245	102477427	+	10	NM_004771_exon_4_20_chr11_102477266_r_0219
11:102477153-102477302/16,29/-	0.63248	11	102477287	102477302	3	CAATGCTGGGGAAGGA	102477153	102477181	1	CTTGTATGAAGATCATGCAGAAATGCTGT	102477182	102477286	GCTCCTGCTCTTCAAGGACCGGTAAGCCTCAGACACGCCACCGACTCTCATTGGGCCTCATCTCCACTCCCAGACAAACGTCGTCCCACAGGTCCTTGTTGCTGC	CTTGTATGAAGATCATGCAGAAATGCTGTCTTCAGCTTCCCGATATCCGACGGTAGTGTNNNNNNCAATGCTGGGGAAGGA	102477245	102477427	-	10	NM_004771_exon_4_20_chr11_102477266_r_0220
11:102477372-102477521/19,24/-	0.91872	11	102477503	102477521	1	ATCATGATCACATGTCCAG	102477372	102477395	1	TATTCCTGGGGAAGCCCACTCTGC	102477396	102477502	CGTGAAAGTGTACAACCTCCCCTGGGGCTCTAGAGCAGAAGTGTGTGAACTCCAAATTCCCGTTACCATTTTGACCAACTCATTTTGAATCCTAGGACCTCGGAAAG	TATTCCTGGGGAAGCCCACTCTGCCTTCAGCTTCCCGATATCCGACGGTAGTGTNNNNNNATCATGATCACATGTCCAG	102477245	102477427	-	10	NM_004771_exon_4_20_chr11_102477266_r_0222
11:102479680-102479829/16,27/+	0.840281	11	102479680	102479695	4	GGATCCCTTTCACATC	102479803	102479829	1	GAGCAGCAACGGTAAACAAATTAAAAC	102479696	102479802	ATCTTTGGGGAGGTGGAATCCATAGGGATTCTTGTACTTATAAGTTGGGTACATCAGTGCTGATGGGTCTGTGGAATGGGCCAGGCCCAGGGCATGGCCAAATTCAT	GAGCAGCAACGGTAAACAAATTAAAACCTTCAGCTTCCCGATATCCGACGGTAGTGTNNNNNNGGATCCCTTTCACATC	102479647	102479849	+	10	NM_004771_exon_5_20_chr11_102479668_r_0226
11:102479595-102479744/17,28/-	0.908641	11	102479728	102479744	2	CCCAACTTATAAGTACA	102479595	102479622	1	CATTCAGTCTCCGAATTAAAGAAAGTGC	102479623	102479727	AGAATCCCTATGGATTCCACCTCCCCAAAGATGATGTGAAAGGGATCCAGGCATTATACGGTAAGATTATTACCTTCTTTGATGACTCACCCTGAAATTGGCAGG	CATTCAGTCTCCGAATTAAAGAAAGTGCCTTCAGCTTCCCGATATCCGACGGTAGTGTNNNNNNCCCAACTTATAAGTACA	102479647	102479849	-	10	NM_004771_exon_5_20_chr11_102479668_r_0228
11:102479781-102479930/20,20/-	0.975929	11	102479911	102479930	1	GGGTTAACTGTAATGTGGGC	102479781	102479800	1	GAATTTGGCCATGCCCTGGG	102479801	102479910	ATAAATTATACTATAAAGATGGAAGATGGAGAAAACAAAAACCTGTGTTGATACTGTTTTTTTCTCTCTCATATTGTCTAGGTTTTAATTTGTTTACCGTTGCTGCTCAT	GAATTTGGCCATGCCCTGGGCTTCAGCTTCCCGATATCCGACGGTAGTGTNNNNNNGGGTTAACTGTAATGTGGGC	102479647	102479849	-	10	NM_004771_exon_5_20_chr11_102479668_r_0229
11:102480680-102480829/16,28/+	0.917817	11	102480680	102480695	11	TCTCCTCCCAGGCCTT	102480802	102480829	1	CTAGAAATTCTGAGGGGCGCATCATATT	102480696	102480801	CTCCAGGAGCAAATGCATGGGCTAGAGTCCCCCGAGGCCCATCGAATGGATAGGAATCCCCGTGATCTAAACAAGTGGGGAGAAAGGCCAACAAGATTGAGTCCTT	CTAGAAATTCTGAGGGGCGCATCATATTCTTCAGCTTCCCGATATCCGACGGTAGTGTNNNNNNTCTCCTCCCAGGCCTT	102480615	102480781	+	10	NM_004771_exon_6_20_chr11_102480636_r_0234
11:102480563-102480712/17,26/-	0.967944	11	102480696	102480712	2	TGCATTTGCTCCTGGAG	102480563	102480588	1	CTGGGCTCCATCATGAAACCTTGAGG	102480589	102480695	AAGGCCTGGGAGGAGATACACATTTCGACAATGCTGAGAAGTGGACTATGGGAACGAATGGTATATATGCACAATTCACCATAACCTGGAAAATATTGTACCTTCTT	CTGGGCTCCATCATGAAACCTTGAGGCTTCAGCTTCCCGATATCCGACGGTAGTGTNNNNNNTGCATTTGCTCCTGGAG	102480615	102480781	-	10	NM_004771_exon_6_20_chr11_102480636_r_0233
11:102482413-102482562/23,19/+	0.923329	11	102482413	102482435	1	TAAAGATGTAGAAGGAACAGTAT	102482544	102482562	1	CAGAGGGACGGCGCTACTC	102482436	102482543	TGGGACAACTCTCCTTTGAATTAGTAGATGGAATCCAAGTACCACAATACCTCCATTTTCAAAAGATATCATAATATCCGCTTCTCCTGAGTTTATTCTGACAAAGCT	CAGAGGGACGGCGCTACTCCTTCAGCTTCCCGATATCCGACGGTAGTGTNNNNNNTAAAGATGTAGAAGGAACAGTAT	102482465	102482654	+	10	NM_004771_exon_7_20_chr11_102482486_r_0238
11:102482498-102482647/16,28/+	0.701565	11	102482498	102482513	5	AAGATATCATAATATC	102482620	102482647	1	GTGTATTTAGATATTCTGTGAAAACGGA	102482514	102482619	CGCTTCTCCTGAGTTTATTCTGACAAAGCTCAGAGGGACGGCGCTACTCCAGGCCTGCAAGGCCATCTCCACTGCTTTGTCCACCTCGACAGAACTCATGGAAGGT	GTGTATTTAGATATTCTGTGAAAACGGACTTCAGCTTCCCGATATCCGACGGTAGTGTNNNNNNAAGATATCATAATATC	102482465	102482654	+	10	NM_004771_exon_7_20_chr11_102482486_r_0239
11:102482576-102482725/16,29/+	0.723687	11	102482576	102482591	8	CCATCTCCACTGCTTT	102482697	102482725	1	ATGTTGTATTCAAAAAATGTTAAATGTAA	102482592	102482696	GTCCACCTCGACAGAACTCATGGAAGGTGTGTATTTAGATATTCTGTGAAAACGGAAGGAACATGTTTTCTTTTCAGTAACTGCTCCGAAGAAGGCAAGAATTAT	ATGTTGTATTCAAAAAATGTTAAATGTAACTTCAGCTTCCCGATATCCGACGGTAGTGTNNNNNNCCATCTCCACTGCTTT	102482465	102482654	+	10	NM_004771_exon_7_20_chr11_102482486_r_0237
11:102487475-102487624/18,25/+	0.931368	11	102487475	102487492	3	TTTCAAGAAAAGGGAAAA	102487600	102487624	1	GCCACATCAGGAACTCCACAGCGAG	102487493	102487599	AGAGAGAGGTGGTGTTTTTCTCTGAATTTGGAAAGACTTGATCTCATTACCTGTATGTCAAAGTATTTTTTTTCCATTTGGGTTCACCAGGGAAGAGGCGATAATTG	GCCACATCAGGAACTCCACAGCGAGCTTCAGCTTCCCGATATCCGACGGTAGTGTNNNNNNTTTCAAGAAAAGGGAAAA	102487522	102487810	+	10	NM_004771_exon_8_20_chr11_102487543_r_0243
11:102487561-102487710/16,24/+	0.940614	11	102487561	102487576	19	TTTTTCCATTTGGGTT	102487687	102487710	1	GCTTGTAGCTCCTTAATCTTCCTT	102487577	102487686	CACCAGGGAAGAGGCGATAATTGGCCACATCAGGAACTCCACAGCGAGGCTTCTTGATCACGTTCATTGTGGTCTGGTCTAACTTCCCGGTGACTTGGAGGCCAAAGAAC	GCTTGTAGCTCCTTAATCTTCCTTCTTCAGCTTCCCGATATCCGACGGTAGTGTNNNNNNTTTTTCCATTTGGGTT	102487522	102487810	+	10	NM_004771_exon_8_20_chr11_102487543_r_0244
11:102487747-102487896/16,29/+	0.910174	11	102487747	102487762	3	ATCTGGTGTCCTTCTT	102487868	102487896	1	ATTCCTGATGTATTAAAAGCAGTGTGTAG	102487763	102487867	TATTTGTGTAATATTTGTCAAGATACGCCTGAAATGGAGAGGCAGGCTGACGCGTCTACAGCGTAGTCTGGGAAATACTCATGCTCAGGTAAGGCAGGGGACAGC	ATTCCTGATGTATTAAAAGCAGTGTGTAGCTTCAGCTTCCCGATATCCGACGGTAGTGTNNNNNNATCTGGTGTCCTTCTT	102487522	102487810	+	10	NM_004771_exon_8_20_chr11_102487543_r_0246
11:102487632-102487781/19,26/-	0.909353	11	102487763	102487781	4	GACAAATATTACACAAATA	102487632	102487657	1	TAGACCAGACCACAATGAACGTGATC	102487658	102487762	AAGAAGGACACCAGATTGGTGAGATGGTTGCAAGAGGAAGCAATTCCATGATAAGGAAGATTAAGGAGCTACAAGCGTTCTTTGGCCTCCAAGTCACCGGGAAGT	TAGACCAGACCACAATGAACGTGATCCTTCAGCTTCCCGATATCCGACGGTAGTGTNNNNNNGACAAATATTACACAAATA	102487522	102487810	-	10	NM_004771_exon_8_20_chr11_102487543_r_0245
11:102495925-102496074/21,24/+	0.901898	11	102495925	102495945	1	CTGTGCGAGGCGGTAGTTGTT	102496051	102496074	1	CCCCTCACAGTAGCTTGGTAATTA	102495946	102496050	CCTCCAGGTCCTGGGGGAGGCTGCAACTAGGGAGGGGGCTGCAGTGGAAAACTTCAAAGCCATGATGAGGAAGACAGCAAGGCCAGATGCAGGGAGCACCTTCAT	CCCCTCACAGTAGCTTGGTAATTACTTCAGCTTCCCGATATCCGACGGTAGTGTNNNNNNCTGTGCGAGGCGGTAGTTGTT	102495904	102496083	+	10	NM_004771_exon_9_20_chr11_102495925_r_0254
11:102495847-102495996/23,22/-	0.469337	11	102495974	102495996	1	TTTTCCACTGCAGCCCCCTCCCT	102495847	102495868	1	GGCATAGTGAGAAAATAAGAAA	102495869	102495973	AGTTGCAGCCTCCCCCAGGACCTGGAGGAACAACTACCGCCTCGCACAGGTTTGTGAATTTTTGCCCAATTCCTTCTTGCTCCTCTGCCCTAGAAAACCTAAAAG	GGCATAGTGAGAAAATAAGAAACTTCAGCTTCCCGATATCCGACGGTAGTGTNNNNNNTTTTCCACTGCAGCCCCCTCCCT	102495904	102496083	-	10	NM_004771_exon_9_20_chr11_102495925_r_0252
11:102496004-102496153/26,19/-	0.861022	11	102496128	102496153	1	TCCAGACCTGTTTGACTCTATAAAAG	102496004	102496022	1	CTGTCTTCCTCATCATGGC	102496023	102496127	GAGCTCAAGGTCGAAGTGCAAACGTGCACTGTCTGCCATCCCCCAGGCTGATATAATTACCAAGCTACTGTGAGGGGATGAAGGTGCTCCCTGCATCTGGCCTTG	CTGTCTTCCTCATCATGGCCTTCAGCTTCCCGATATCCGACGGTAGTGTNNNNNNTCCAGACCTGTTTGACTCTATAAAAG	102495904	102496083	-	10	NM_004771_exon_9_20_chr11_102495925_r_0253
14:91700223-91700372/22,23/+	0.268444	14	91700223	91700244	1	AGGAGGCGGCAGGCCCTGAGGC	91700350	91700372	1	GGAAGGCCGGGTGGAGCTTGGTC	91700245	91700349	CCGTGGGCTGAAGGCTCAGGCCTCACGTGGAGCCACCCGCGGAGGACCCAGGCTAGGCCAACCTGCCCGTGGGGAACCCGCCCGACCCTGGCGAGTTAGGGGTCT	GGAAGGCCGGGTGGAGCTTGGTCCTTCAGCTTCCCGATATCCGACGGTAGTGTNNNNNNNNAGGAGGCGGCAGGCCCTGAGGC	91698855	91701543	+	10	uc021ryk.1_exon_0_20_chr14_91700297_r_0004
14:91700454-91700603/16,29/+	0.51624	14	91700454	91700469	3	CCGGTCCTGGAGCAGG	91700575	91700603	1	GCAGGAGGGAGAAGTGGTAGGCGTTGAAA	91700470	91700574	TGAGGAAGGCCAGGCAGGCCCCGCGGAGGCGGGCCAGGTCCCGGTGGGTGGTCTCGCTGACGAAGCAGTAGAGCACGGGGTCGGCGACGCAGTTGAAGCTGGTGA	GCAGGAGGGAGAAGTGGTAGGCGTTGAAACTTCAGCTTCCCGATATCCGACGGTAGTGTNNNNNNNNCCGGTCCTGGAGCAGG	91698855	91701543	+	10	uc021ryk.1_exon_0_20_chr14_91700297_r_0006
14:91701337-91701486/18,27/-	0.886069	14	91701469	91701486	1	GAGCTTGAACCACCTTCT	91701337	91701363	1	TGAGCTGTACCATCGACCATACCATCC	91701364	91701468	ATAAACAGGATGGCGGTGGAGAGACAGGCCCAGTCCCTGAGCCCATGAGGAGTGTGGCCCCTTCAGGCCCAAAGATGGGGAACATCACTGCAGACAACTCCTCGA	TGAGCTGTACCATCGACCATACCATCCCTTCAGCTTCCCGATATCCGACGGTAGTGTNNNNNNNNGAGCTTGAACCACCTTCT	91698855	91701543	-	10	uc021ryk.1_exon_0_20_chr14_91700297_r_0027
14:92922842-92922991/22,23/-	0.764626	14	92922970	92922991	1	AAAAATGTAGCCCGAGAGTCCA	92922842	92922864	1	CTGCTGAGGGTCTTCGGGGTTTT	92922865	92922969	GTACCCCCAGAACTCACCCGGCACGGAGAAGGGGGACAGGAAGTCAGCCTCCACCGGCTCTGGCTCTGGCGGTGGTGGCTGTGGCGGCGGCTGCTGCTCCTGATT	CTGCTGAGGGTCTTCGGGGTTTTCTTCAGCTTCCCGATATCCGACGGTAGTGTNNNNNNNNAAAAATGTAGCCCGAGAGTCCA	92922727	92922972	-	10	uc010twn.2_exon_5_20_chr14_92922748_f_0115
14:92957943-92958092/17,28/+	0.980714	14	92957943	92957959	4	AGGAGAAAGAATACAGG	92958065	92958092	1	GTAGGACTTGGTGTACCGTGGGGCCTGC	92957960	92958064	CTTCTGGTGACCTGCTCTTATAAAATAAATGTGTTGTTGTCCCCTGCAGGCCTTGGGGACATGGCAGTCTCCAACACCATAGGAAGCAACGTGTTTGACATCCTG	GTAGGACTTGGTGTACCGTGGGGCCTGCCTTCAGCTTCCCGATATCCGACGGTAGTGTNNNNNNNNAGGAGAAAGAATACAGG	92957988	92958141	+	10	uc010twn.2_exon_8_20_chr14_92958009_f_0128
15:53957703-53957852/16,29/+	0.94758	15	53957703	53957718	3	GAATGCATATAACTTC	53957824	53957852	1	GGGCTGGAGGATCTCTGTTCTATACTTTT	53957719	53957823	TTATTCGGTTGATAATGTTCTTTGTGAACAACAGCTTGATTTGAACTTACCTTACATGAAGACTCCACCTGCAGACCAGGGCAAGGTAATGGCCCAAGCTGGTAG	GGGCTGGAGGATCTCTGTTCTATACTTTTCTTCAGCTTCCCGATATCCGACGGTAGTGTNNNNNNNNGAATGCATATAACTTC	53957748	53957985	+	10	uc031qse.1_exon_6_20_chr15_53957769_r_0360
15:54003079-54003228/17,28/-	0.961475	15	54003212	54003228	2	TTTGAAAGTGGGAGGGG	54003079	54003106	1	AAGAGACCATTTATCCTCATTTACTGTG	54003107	54003211	GAAAAAAAACGAATAAAGAACCTCAAAGTTCTAAACTTTGCTTTTTATTTTTGCCACGCAGTGGGCTTTCAAAAAGCATATACCCTGCTGATGGAAGAGTGCTTA	AAGAGACCATTTATCCTCATTTACTGTGCTTCAGCTTCCCGATATCCGACGGTAGTGTNNNNNNNNTTTGAAAGTGGGAGGGG	54003033	54003170	-	10	uc031qse.1_exon_11_20_chr15_54003054_r_0385
15:54004887-54005036/20,25/-	0.167192	15	54005017	54005036	1	GCCAGACAATTCGATTTTGC	54004887	54004911	1	TGTACAAAAATAAGAATATGATTTA	54004912	54005016	ACATATACTGAGAGACTTCTATTGGTGGTATTTTCTAAATGTTGGAAGGTATTATAAAGTAACATAATAAATACCAGTGATGTACAAGTGTAATTTTTTTTGTTT	TGTACAAAAATAAGAATATGATTTACTTCAGCTTCCCGATATCCGACGGTAGTGTNNNNNNNNGCCAGACAATTCGATTTTGC	54004948	54005108	-	10	uc031qse.1_exon_13_20_chr15_54004969_r_0390
15:54005056-54005175/25,20/+	0.954597	15	54005056	54005080	1	CTTGGATTCTTTTTCATAGACATCT	54005156	54005175	1	GCTTCCCGTACATCTCAAGT	54005081	54005155	TGCTTTTCCTTCAAAAGGAAAGAAAATCTTTTAGTACTAGTTCCAGGTAATTCATACACAGCCATGAGAAGACCT	GCTTCCCGTACATCTCAAGTCTTCAGCTTCCCGATATCCGACGGTAGTGTNNNNNNNNCTTGGATTCTTTTTCATAGACATCT	54004948	54005108	+	10	uc031qse.1_exon_13_20_chr15_54004969_r_0392
15:54004973-54005097/16,29/-	0.937319	15	54005082	54005097	7	CTTTTGAAGGAAAAGC	54004973	54005001	1	CTTCTATTGGTGGTATTTTCTAAATGTTG	54005002	54005081	AAGATGTCTATGAAAAAGAATCCAAGTTTCTTGAGTCCTTGAACTGCCAGACAATTCGATTTTGCACATATACTGAGAGA	CTTCTATTGGTGGTATTTTCTAAATGTTGCTTCAGCTTCCCGATATCCGACGGTAGTGTNNNNNNNNCTTTTGAAGGAAAAGC	54004948	54005108	-	10	uc031qse.1_exon_13_20_chr15_54004969_r_0391
17:45924587-45924716/16,29/-	0.302519	17	45924701	45924716	1	CGGGGGCAAAGGCAAA	45924587	45924615	1	AGCCCCCAGGTCTGACGTCCTTGGGGGTG	45924616	45924700	CGCGAGGCCGAGGGCAGCGTGGCTCCCTCCAACTGAGCTCCTCAGTGCCGCCTCCCTGCGGGTATCCCGGGGGGCACTGGATGCG	AGCCCCCAGGTCTGACGTCCTTGGGGGTGCTTCAGCTTCCCGATATCCGACGGTAGTGTNNNNNNNNCGGGGGCAAAGGCAAA	45922259	45925872	-	10	uc021tzc.1_exon_0_20_chr17_45924665_r_0003
17:45924771-45924900/16,29/+	0.538756	17	45924771	45924786	1	TCCTCCTTGGCGCCCT	45924872	45924900	1	GTGGGTCTGGAGGTGGCGCTGCAGCTCGT	45924787	45924871	CGTGGGTTTTCATGTGCTTGGCCAGGTGGTCGCTGCGCATGAAGACGCGGCTGCAGACTGCACAGGGGAACTTCTTGGTGCCGGT	GTGGGTCTGGAGGTGGCGCTGCAGCTCGTCTTCAGCTTCCCGATATCCGACGGTAGTGTNNNNNNNNTCCTCCTTGGCGCCCT	45922259	45925872	+	10	uc021tzc.1_exon_0_20_chr17_45924665_r_0012
17:45924665-45924804/16,29/-	0.561333	17	45924789	45924804	8	AGCACATGAAAACCCA	45924665	45924693	1	CCGAGGGCAGCGTGGCTCCCTCCAACTGA	45924694	45924788	CGAGGGCGCCAAGGAGGAGGCGGCTGGGGCGGCCTCGGGAGAGGGCAAGGCCGGCGGCGCAGTGGAGCCCCCCGGGGGCAAAGGCAAACGCGAGG	CCGAGGGCAGCGTGGCTCCCTCCAACTGACTTCAGCTTCCCGATATCCGACGGTAGTGTNNNNNNNNAGCACATGAAAACCCA	45922259	45925872	-	10	uc021tzc.1_exon_0_20_chr17_45924665_r_0014
17:45924851-45925005/17,28/+	0.661416	17	45924851	45924867	2	GGGGAACTTCTTGGTGC	45924978	45925005	1	GCCTTCAGGTGCGACGTCTTGGCGTAGG	45924868	45924977	CGGTGTGGGTCTGGAGGTGGCGCTGCAGCTCGTCCGAGCGCGTGAAGCGCTTGCCGCAGAAGAGCCAGTTGCACACGAAGGGACGGTCGCCGCTGTGCCAGCGCAGGTGC	GCCTTCAGGTGCGACGTCTTGGCGTAGGCTTCAGCTTCCCGATATCCGACGGTAGTGTNNNNNNNNGGGGAACTTCTTGGTGC	45922259	45925872	+	10	uc021tzc.1_exon_0_20_chr17_45924665_r_0020
17:45924922-45925081/16,29/-	0.719691	17	45925066	45925081	4	CTGGGGGCTCCATGTG	45924922	45924950	1	TCCCTTCGTGTGCAACTGGCTCTTCTGCG	45924951	45925065	GGCCCGATGGGGGCAAGAAGAAGCATTTGCACAACTGCCACATCCCGGGCTGCGGGAAAGCCTACGCCAAGACGTCGCACCTGAAGGCGCACCTGCGCTGGCACAGCGGCGACCG	TCCCTTCGTGTGCAACTGGCTCTTCTGCGCTTCAGCTTCCCGATATCCGACGGTAGTGTNNNNNNNNCTGGGGGCTCCATGTG	45922259	45925872	-	10	uc021tzc.1_exon_0_20_chr17_45924665_r_0049
17:45925143-45925292/18,27/+	0.340528	17	45925143	45925160	1	GACCGCCGGGAGCCTTTG	45925266	45925292	1	GCAGCTGGAAGGAGGTGGTGCGCATGC	45925161	45925265	GGACGCGCCGCCCCGTCCAGGCTGGAATCCAGCCCTTGAGACTCCGGGGCGGCTACTTCCAAGGCCTTAGCCCCGTCGGGCGGCCCTAGGAGATGCTGCCCTCCG	GCAGCTGGAAGGAGGTGGTGCGCATGCCTTCAGCTTCCCGATATCCGACGGTAGTGTNNNNNNNNGACCGCCGGGAGCCTTTG	45922259	45925872	+	10	uc021tzc.1_exon_0_20_chr17_45924665_r_0050
17:45925034-45925193/16,29/-	0.46274	17	45925178	45925193	9	GCTGGATTCCAGCCTG	45925034	45925062	1	CCGATGGGGGCAAGAAGAAGCATTTGCAC	45925063	45925177	GACGGGGCGGCGCGTCCCAAAGGCTCCCGGCGGTCGGTGCCCCGCAGCTCAGGCCAGACCGTCTGTCGCTGCCCCAACTGTCTGGAGGCGGAGCGACTGGGGGCTCCATGTGGGC	CCGATGGGGGCAAGAAGAAGCATTTGCACCTTCAGCTTCCCGATATCCGACGGTAGTGTNNNNNNNNGCTGGATTCCAGCCTG	45922259	45925872	-	10	uc021tzc.1_exon_0_20_chr17_45924665_r_0009
17:45925243-45925397/16,29/+	0.35728	17	45925243	45925258	3	GCCCTAGGAGATGCTG	45925369	45925397	1	CAGGTGAGGTCAGCGCGCCCTGAGTGTGG	45925259	45925368	CCCTCCGGCAGCTGGAAGGAGGTGGTGCGCATGCGGGTGGGGTGGCGGGGCACAAAGCTGGTGGTCTCCGACGTAGCCCCCCAAGCCCGCCTGAAGCGCCCCCGGGTGGC	CAGGTGAGGTCAGCGCGCCCTGAGTGTGGCTTCAGCTTCCCGATATCCGACGGTAGTGTNNNNNNNNGCCCTAGGAGATGCTG	45922259	45925872	+	10	uc021tzc.1_exon_0_20_chr17_45924665_r_0006
17:45925312-45925451/16,29/-	0.472563	17	45925436	45925451	2	GGAGGATGGCTCGTGG	45925312	45925340	1	GGGGGGCTACGTCGGAGACCACCAGCTTT	45925341	45925435	TGGGACCTTCATCCGGGCACCAGCTGGATGGACCTCCCCCACACTCAGGGCGCGCTGACCTCACCTGGCCACCCGGGGGCGCTTCAGGCGGGCTT	GGGGGGCTACGTCGGAGACCACCAGCTTTCTTCAGCTTCCCGATATCCGACGGTAGTGTNNNNNNNNGGAGGATGGCTCGTGG	45922259	45925872	-	10	uc021tzc.1_exon_0_20_chr17_45924665_r_0051
17:45925399-45925528/17,28/-	0.812996	17	45925512	45925528	5	GGCCCCTTTTCCAAGCT	45925399	45925426	1	CATCCGGGCACCAGCTGGATGGACCTCC	45925427	45925511	CCTGCAGCCGGACATGTCACACCATTATGAATCGTGGTTCAGGCCGACTCACCCAGGCGCGGAGGATGGCTCGTGGTGGGACCTT	CATCCGGGCACCAGCTGGATGGACCTCCCTTCAGCTTCCCGATATCCGACGGTAGTGTNNNNNNNNGGCCCCTTTTCCAAGCT	45922259	45925872	-	10	uc021tzc.1_exon_0_20_chr17_45924665_r_0052
17:45925543-45925687/25,20/+	0.466926	17	45925543	45925567	1	TGTCGCTTTCCAGGTCCTCGCAGGT	45925668	45925687	1	TAGTCCCCGGCCTCAGGGCT	45925568	45925667	TACCCGCGAGGAGGCCCCTGGCAGCTCATAGCCCTGCGAGAAGTCCACCTCCGGGCCCAGCGGGAGGCTCTGCAGCTCTCCAGGCTGCAGCGGGGAGGGG	TAGTCCCCGGCCTCAGGGCTCTTCAGCTTCCCGATATCCGACGGTAGTGTNNNNNNNNTGTCGCTTTCCAGGTCCTCGCAGGT	45922259	45925872	+	10	uc021tzc.1_exon_0_20_chr17_45924665_r_0053
17:45925470-45925599/16,29/-	0.537685	17	45925584	45925599	5	GCTATGAGCTGCCAGG	45925470	45925498	1	ATGTCACACCATTATGAATCGTGGTTCAG	45925499	45925583	GGCCTCCTCGCGGGTAACCTGCGAGGACCTGGAAAGCGACAGTCCCTTGGCCCCGGGCCCCTTTTCCAAGCTCCTGCAGCCGGAC	ATGTCACACCATTATGAATCGTGGTTCAGCTTCAGCTTCCCGATATCCGACGGTAGTGTNNNNNNNNGCTATGAGCTGCCAGG	45922259	45925872	-	10	uc021tzc.1_exon_0_20_chr17_45924665_r_0011
17:45925632-45925786/20,25/-	0.103872	17	45925767	45925786	1	GCTGTCTGCGGCTCTCTGGG	45925632	45925656	1	TGCAGCCTGGAGAGCTGCAGAGCCT	45925657	45925766	CAGCCAGCACACGGAAGCGCCGCACGCCTCCCCGCCGCGCCTCGACCTGCAGCCTCTCCAAACTTACCAGGGCCACACGAGCCCTGAGGCCGGGGACTACCCCTCCCCGC	TGCAGCCTGGAGAGCTGCAGAGCCTCTTCAGCTTCCCGATATCCGACGGTAGTGTNNNNNNNNGCTGTCTGCGGCTCTCTGGG	45922259	45925872	-	10	uc021tzc.1_exon_0_20_chr17_45924665_r_0002
17:45925738-45925897/18,27/-	0.598608	17	45925880	45925897	5	GAGCTGGTTATTTCCCTT	45925738	45925764	1	GCCAGCACACGGAAGCGCCGCACGCCT	45925765	45925879	ACTTTTCTGCTTCTTCGCCTCCTTTAGGTCCCGTCTGAGGTGCCCCTGACCGTCCCTGCCCTCACCCCACCCCGGATCCCGGCAATGCTAACCGCTGTCTGCGGCTCTCTGGGCA	GCCAGCACACGGAAGCGCCGCACGCCTCTTCAGCTTCCCGATATCCGACGGTAGTGTNNNNNNNNGAGCTGGTTATTTCCCTT	45922259	45925872	-	10	uc021tzc.1_exon_0_20_chr17_45924665_r_0018
17:48068856-48069005/16,24/+	0.627858	17	48068856	48068871	2	TCAAGGGTGCAGGCCA	48068982	48069005	1	GTGCGTGATACCAGGAGTTGGTGG	48068872	48068981	GATGGGTGCTCAGTACACAGCCCCAGGGTTGGGCGGGGGCCCGGGAGAGGCATGGTGCAGGGTGGCTGGCTGAGGCGGCTGCTGCTGTAAGTGGGGTCCACTCAGGTTCT	GTGCGTGATACCAGGAGTTGGTGGCTTCAGCTTCCCGATATCCGACGGTAGTGTNNNNNNTCAAGGGTGCAGGCCA	48067348	48069248	+	10	NM_005220_exon_0_20_chr17_48067369_r_0283
17:48068888-48069037/17,23/+	0.467184	17	48068888	48068904	2	ACAGCCCCAGGGTTGGG	48069015	48069037	1	GGTAGCTGGGGGAGGCACTGTAT	48068905	48069014	CGGGGGCCCGGGAGAGGCATGGTGCAGGGTGGCTGGCTGAGGCGGCTGCTGCTGTAAGTGGGGTCCACTCAGGTTCTGTGCGTGATACCAGGAGTTGGTGGGGTCGTCCA	GGTAGCTGGGGGAGGCACTGTATCTTCAGCTTCCCGATATCCGACGGTAGTGTNNNNNNACAGCCCCAGGGTTGGG	48067348	48069248	+	10	NM_005220_exon_0_20_chr17_48067369_r_0262
17:48069135-48069284/16,29/+	0.879823	17	48069135	48069150	3	AATCACTGTTATTGGG	48069256	48069284	1	GTTAGCCTCTCAGAATGCTAAAACAACCC	48069151	48069255	ACTGTGCTCCAGCGGCACCTCCCCGTTCTTGTAGAGTTTCTTGAACTTGGAACGGCGGTTCTGGAACCAGATTTTCACCTGGGCCAGAGAAGAAAGGGGTAGCTA	GTTAGCCTCTCAGAATGCTAAAACAACCCCTTCAGCTTCCCGATATCCGACGGTAGTGTNNNNNNAATCACTGTTATTGGG	48067348	48069248	+	10	NM_005220_exon_0_20_chr17_48067369_r_0271
17:48069102-48069251/26,19/-	0.986409	17	48069226	48069251	1	TACCCCTTTCTTCTCTGGCCCAGGTG	48069102	48069120	1	TCACCACCATCACCCGCCC	48069121	48069225	AAAATCTGGTTCCAGAACCGCCGTTCCAAGTTCAAGAAACTCTACAAGAACGGGGAGGTGCCGCTGGAGCACAGTCCCAATAACAGTGATTCCATGGCCTGCAAC	TCACCACCATCACCCGCCCCTTCAGCTTCCCGATATCCGACGGTAGTGTNNNNNNTACCCCTTTCTTCTCTGGCCCAGGTG	48067348	48069248	-	10	NM_005220_exon_0_20_chr17_48067369_r_0284
17:48070854-48071003/22,19/+	0.661617	17	48070854	48070875	1	GGCCAGCTGGTAGCTGGAGTAG	48070985	48071003	1	GCGGTTCAGCCTCGGCCTG	48070876	48070984	ATCGTACGCGGCTTTCGGACCTTCTTGGGCTTCCCATTCACCATGCGCACCTCTGCTTCCGGCTCCTCCTTCACCGACACTGCGGGGAACGCACCGGGCGGAAGAGGGG	GCGGTTCAGCCTCGGCCTGCTTCAGCTTCCCGATATCCGACGGTAGTGTNNNNNNGGCCAGCTGGTAGCTGGAGTAG	48070743	48070974	+	10	NM_005220_exon_1_20_chr17_48070764_r_0313
17:48070749-48070898/17,23/-	0.272678	17	48070882	48070898	1	AAGGTCCGAAAGCCGCG	48070749	48070771	1	AGACACAGGTTGGTGTTTGGCTG	48070772	48070881	TACGATCTACTCCAGCTACCAGCTGGCCGCCCTGCAGCGCCGCTTCCAGAAGGCCCAGTACCTGGCGCTGCCCGAGCGCGCCGAGCTGGCCGCGCAGCTGGGCCTCACGC	AGACACAGGTTGGTGTTTGGCTGCTTCAGCTTCCCGATATCCGACGGTAGTGTNNNNNNAAGGTCCGAAAGCCGCG	48070743	48070974	-	10	NM_005220_exon_1_20_chr17_48070764_r_0311
17:48072025-48072174/16,25/+	0.625037	17	48072025	48072040	3	CCGTGGCCCTCACCTG	48072150	48072174	1	GAGATTGAATTGGTGGTGGTAGGTG	48072041	48072149	GGTCCTGGGCTGGCAGCGGCTGCTCCCGATACGCCCCGTATTGCCGGTAGGAGGCTCCGTAGGTATATTCCGACTTGGGCGAGTAAGCGCCCGTGCCTGCAAGCCCATT	GAGATTGAATTGGTGGTGGTAGGTGCTTCAGCTTCCCGATATCCGACGGTAGTGTNNNNNNCCGTGGCCCTCACCTG	48072017	48072608	+	10	NM_005220_exon_2_20_chr17_48072038_r_0320
17:48071960-48072109/20,23/-	0.559514	17	48072090	48072109	1	AATATACCTACGGAGCCTCC	48071960	48071982	1	GGAAAAGGCATGGACTGGAAGCC	48071983	48072089	TACCGGCAATACGGGGCGTATCGGGAGCAGCCGCTGCCAGCCCAGGACCCAGGTGAGGGCCACGGGGTCGCGAGGACAGTGGGAGACACTGGAAGGTTCCCGAGGGA	GGAAAAGGCATGGACTGGAAGCCCTTCAGCTTCCCGATATCCGACGGTAGTGTNNNNNNAATATACCTACGGAGCCTCC	48072017	48072608	-	10	NM_005220_exon_2_20_chr17_48072038_r_0319
17:48072178-48072327/21,19/+	0.778034	17	48072178	48072198	1	GGGTTCACCGTCTGGCCATAG	48072309	48072327	1	GCTGGAGATGTCGGTGAGG	48072199	48072308	GGCTGGCCCGAGTAGTAATCGTGCTGGGGAGCGCTGTAGTAGCCCAGGTCAGTGACAGAAGACTCGGGCAGGGTAGGCGAGTCCTTGGAGCCCGCATGGCAGCTAAGGGA	GCTGGAGATGTCGGTGAGGCTTCAGCTTCCCGATATCCGACGGTAGTGTNNNNNNGGGTTCACCGTCTGGCCATAG	48072017	48072608	+	10	NM_005220_exon_2_20_chr17_48072038_r_0323
17:48072232-48072381/18,23/+	0.675628	17	48072232	48072249	1	CTGTAGTAGCCCAGGTCA	48072359	48072381	1	TCATCCTGGCGGGCGCTGCACCT	48072250	48072358	GTGACAGAAGACTCGGGCAGGGTAGGCGAGTCCTTGGAGCCCGCATGGCAGCTAAGGGAGCTGGAGATGTCGGTGAGGATGCTGCTGAGCTTGCGATCGAAGGAGCCAC	TCATCCTGGCGGGCGCTGCACCTCTTCAGCTTCCCGATATCCGACGGTAGTGTNNNNNNCTGTAGTAGCCCAGGTCA	48072017	48072608	+	10	NM_005220_exon_2_20_chr17_48072038_r_0322
17:48072110-48072259/26,18/-	0.728705	17	48072234	48072259	1	CTTCTGTCACTGACCTGGGCTACTAC	48072110	48072127	1	CTTACTCGCCCAAGTCGG	48072128	48072233	AGCGCTCCCCAGCACGATTACTACTCGGGCCAGCCCTATGGCCAGACGGTGAACCCCTACACCTACCACCACCAATTCAATCTCAATGGGCTTGCAGGCACGGGCG	CTTACTCGCCCAAGTCGGCTTCAGCTTCCCGATATCCGACGGTAGTGTNNNNNNCTTCTGTCACTGACCTGGGCTACTAC	48072017	48072608	-	10	NM_005220_exon_2_20_chr17_48072038_r_0325
17:48072293-48072442/16,25/-	0.710393	17	48072427	48072442	4	TCTCTTCCGCCTCTCT	48072293	48072317	1	ATCTCCAGCTCCCTTAGCTGCCATG	48072318	48072426	CGCACTCCGGTCCGTTCCTGTCCTCTGCGGAGGCCAGCCCTGGGGAGGTGCAGCGCCCGCCAGGATGAGTGGCTCCTTCGATCGCAAGCTCAGCAGCATCCTCACCGAC	ATCTCCAGCTCCCTTAGCTGCCATGCTTCAGCTTCCCGATATCCGACGGTAGTGTNNNNNNTCTCTTCCGCCTCTCT	48072017	48072608	-	10	NM_005220_exon_2_20_chr17_48072038_r_0321
17:66533658-66533807/21,20/+	0.846196	17	66533658	66533678	1	TGTTCCACTGGGCCGTCGACT	66533788	66533807	1	GCTGGTCTTCCAGCAGTGAT	66533679	66533787	ATGACACTCTGCTGTCCATGGGCCACTATGCACCCCTCCACTGTCCTTAGGATGGTTTGGAGCCTTCGATCCAGGGCAAGGAGGTGGGGTTCAGTGAGGACAGGGCTGA	GCTGGTCTTCCAGCAGTGATCTTCAGCTTCCCGATATCCGACGGTAGTGTNNNNNNTGTTCCACTGGGCCGTCGACT	66531236	66533902	+	10	NR_027751_exon_0_20_chr17_66531257_r_0334
17:66533570-66533719/19,21/-	0.949918	17	66533701	66533719	1	GTGGAGGGGTGCATAGTGG	66533570	66533590	1	TACGCCTGGAGCCAGAGCAGT	66533591	66533700	CCCATGGACAGCAGAGTGTCATAGTCGACGGCCCAGTGGAACAGTTGGCCCCAGACTCTGGCCAGGCTAACTTGACAAGCTAAGGGCTGGCAGAGTCCAGTTTCAGAAAA	TACGCCTGGAGCCAGAGCAGTCTTCAGCTTCCCGATATCCGACGGTAGTGTNNNNNNGTGGAGGGGTGCATAGTGG	66531236	66533902	-	10	NR_027751_exon_0_20_chr17_66531257_r_0368
17:66533840-66533989/16,29/+	0.982341	17	66533840	66533855	13	TTGGGCCAGCAGCTGC	66533961	66533989	1	GCTGTTGTAGCTGATACTCTTGGCGCCTC	66533856	66533960	AGGTGCAAAAGTGTTTTCTTTTTTATCCTGAAAAGACAAAGTTACAGGAACCAAATAAGCAAATGTAAAGAAAATAACTTGCCTGAACTTCTTTCCCCACAAACA	GCTGTTGTAGCTGATACTCTTGGCGCCTCCTTCAGCTTCCCGATATCCGACGGTAGTGTNNNNNNTTGGGCCAGCAGCTGC	66531236	66533902	+	10	NR_027751_exon_0_20_chr17_66531257_r_0370
17:66533735-66533884/17,28/-	0.922544	17	66533868	66533884	14	AGGATAAAAAAGAAAAC	66533735	66533762	1	CCTCCTTGCCCTGGATCGAAGGCTCCAA	66533763	66533867	ACTTTTGCACCTGCAGCTGCTGGCCCAAGCTGACTACAGACTCAGCGATGTGATGCGAGAATCACTGCTGGAAGACCAGCTCAGCCCTGTCCTCACTGAACCCCA	CCTCCTTGCCCTGGATCGAAGGCTCCAACTTCAGCTTCCCGATATCCGACGGTAGTGTNNNNNNAGGATAAAAAAGAAAAC	66531236	66533902	-	10	NR_027751_exon_0_20_chr17_66531257_r_0369
17:66535404-66535553/16,29/-	0.957249	17	66535538	66535553	7	CTGTTTCTCCTCCTAG	66535404	66535432	1	CCCTTCATGCTGCTTGCAGCCAAGGTCTG	66535433	66535537	GTTCGGACGACACTCCCATGATGAAATCTCCATCCTCTCGCCTCTCTCCCAGTGCTGCATGTAAGTTTTCCTGCAGCAGATAATACGGGCAAGTAACAGTTGTGA	CCCTTCATGCTGCTTGCAGCCAAGGTCTGCTTCAGCTTCCCGATATCCGACGGTAGTGTNNNNNNCTGTTTCTCCTCCTAG	66535457	66535557	-	10	NR_027751_exon_1_20_chr17_66535478_r_0402
17:66535984-66536133/16,24/+	0.965652	17	66535984	66535999	7	ATCTGGGAGAGGGGAT	66536110	66536133	1	GTGAAGGAGGGGAGGACTTAGCTG	66536000	66536109	TGTTGAACACACGTGGGGAAGCTCACCCTCTGGCGTTGTCAAGGTGAATAAGGAACCCATCATCCCCGAACTTGGTGAACATCTCATAATGGTGCCGGTCCATATTCCCT	GTGAAGGAGGGGAGGACTTAGCTGCTTCAGCTTCCCGATATCCGACGGTAGTGTNNNNNNATCTGGGAGAGGGGAT	66536005	66536127	+	10	NR_027751_exon_2_20_chr17_66536026_r_0406
17:66536046-66536195/16,29/+	0.918553	17	66536046	66536061	3	AATAAGGAACCCATCA	66536167	66536195	1	CCTGAGTTCTCTCCAGGGAACGGAGGCCT	66536062	66536166	TCCCCGAACTTGGTGAACATCTCATAATGGTGCCGGTCCATATTCCCTGTGAAGGAGGGGAGGACTTAGCTGGAACCAGCAGGCCAGGGGGACAGGTGCTCCTGA	CCTGAGTTCTCTCCAGGGAACGGAGGCCTCTTCAGCTTCCCGATATCCGACGGTAGTGTNNNNNNAATAAGGAACCCATCA	66536005	66536127	+	10	NR_027751_exon_2_20_chr17_66536026_r_0407
17:66537025-66537174/27,18/+	0.925406	17	66537025	66537051	1	TTGAGGAGCCGCTGGCTGTTGTTGTAC	66537157	66537174	1	TCTCCCCACACCTCCCCC	66537052	66537156	GGGTAGATCTGTTTCACTGTGTCACAGTAAAGGGGATTGACCTCCCACCTGAGGGGGAGAAGAAGTCCTGGGGCTGGAAAAGCCAAGATGGCAGGGTGTCGGGGG	TCTCCCCACACCTCCCCCCTTCAGCTTCCCGATATCCGACGGTAGTGTNNNNNNTTGAGGAGCCGCTGGCTGTTGTTGTAC	66536969	66537144	+	10	NR_027751_exon_3_20_chr17_66536990_r_0413
17:66536918-66537067/16,27/-	0.883333	17	66537052	66537067	2	TGAAACAGATCTACCC	66536918	66536944	1	GTGGCTAGGGTTCCCCGTGACCTTGAG	66536945	66537051	GTACAACAACAGCCAGCGGCTCCTCAATGTCATCGACATGGCCATCTTCGACTTCTTGATAGGTAGGTCCCCACACGCAGGCCCCCAGCAGAAGTGGGCTCTGCTAT	GTGGCTAGGGTTCCCCGTGACCTTGAGCTTCAGCTTCCCGATATCCGACGGTAGTGTNNNNNNTGAAACAGATCTACCC	66536969	66537144	-	10	NR_027751_exon_3_20_chr17_66536990_r_0412
17:66538145-66538294/19,23/+	0.80833	17	66538145	66538163	1	TGTAGGAGCGGATCCAGGG	66538272	66538294	1	GTATGGACACTTGGCGAAGAAGC	66538164	66538271	GTTGGGCACAGACAGCCTGGGGGCCAGGTTGAGGGACGGCAGGAAGGCAGAGAGGGAACCCTCCAGCAGGTGTGGGTTGCCACAGACAGCATACTCCGTCTTGCACAT	GTATGGACACTTGGCGAAGAAGCCTTCAGCTTCCCGATATCCGACGGTAGTGTNNNNNNTGTAGGAGCGGATCCAGGG	66538105	66538326	+	10	NR_027751_exon_4_20_chr17_66538126_r_0417
17:66538203-66538352/19,22/+	0.947158	17	66538203	66538221	1	CAGGAAGGCAGAGAGGGAA	66538331	66538352	1	GGAGTAAGTGGAGGGCTCTGGA	66538222	66538330	CCCTCCAGCAGGTGTGGGTTGCCACAGACAGCATACTCCGTCTTGCACATGTATGGACACTTGGCGAAGAAGCACACGTTGCTCGCTGGAGGATGGGGAGGAGAGAGGA	GGAGTAAGTGGAGGGCTCTGGACTTCAGCTTCCCGATATCCGACGGTAGTGTNNNNNNCAGGAAGGCAGAGAGGGAA	66538105	66538326	+	10	NR_027751_exon_4_20_chr17_66538126_r_0418
17:66538072-66538221/18,22/-	0.792534	17	66538204	66538221	10	TTCCCTCTCTGCCTTCCT	66538072	66538093	1	CTTGACAGTAGCCACAGACCCT	66538094	66538203	GCCGTCCCTCAACCTGGCCCCCAGGCTGTCTGTGCCCAACCCCTGGATCCGCTCCTACACACTGGCAGGAAAAGAGGAGTGAGTTGGTCCCCAGGCCACACAGCCCAGTC	CTTGACAGTAGCCACAGACCCTCTTCAGCTTCCCGATATCCGACGGTAGTGTNNNNNNTTCCCTCTCTGCCTTCCT	66538105	66538326	-	10	NR_027751_exon_4_20_chr17_66538126_r_0416
17:66538866-66539015/22,21/+	0.937732	17	66538866	66538887	1	TTCATTCTTGGTGACCTCTAGG	66538995	66539015	1	GTGAGGAGGAGGGGTTTTGTC	66538888	66538994	ATTTCCTTGGTGACATTTACTATCCTCCCCACTGTTGGCGGCACCCGTCGGAAGTCCAGAATCCTGCAAGAGAGGAAGCTCTGTTCCATCTGAGGGATGATCAGGGA	GTGAGGAGGAGGGGTTTTGTCCTTCAGCTTCCCGATATCCGACGGTAGTGTNNNNNNTTCATTCTTGGTGACCTCTAGG	66538814	66538970	+	10	NR_027751_exon_5_20_chr17_66538835_r_0424
17:66538756-66538905/16,29/-	0.95429	17	66538890	66538905	8	AAATGTCACCAAGGAA	66538756	66538784	1	GAGTGTCCACCCCTCCATTCATCAGTGGC	66538785	66538889	ATCCTAGAGGTCACCAAGAATGAAATCCTGCAGAGTGTTTTCTTTGTCTCTCCAGGTAGAGTACTGGCCCGAGTGATATTCCGGGTCTGAGTAGATCGTAAGCCA	GAGTGTCCACCCCTCCATTCATCAGTGGCCTTCAGCTTCCCGATATCCGACGGTAGTGTNNNNNNAAATGTCACCAAGGAA	66538814	66538970	-	10	NR_027751_exon_5_20_chr17_66538835_r_0423
17:66539698-66539847/18,22/-	0.926726	17	66539830	66539847	1	GGAGACACCAGTGGACTT	66539698	66539719	1	GGGAGGGGTGGCTAGACAGACC	66539720	66539829	CTTCTACTTCATTGACTTTCAGAGACACAATGCTGAGATCGCAGCTTTCCATCTGGACAGGTAGGGTCTGGCCCCATGGAGATGGCATTGCCTATAAGGACCAATCCTCT	GGGAGGGGTGGCTAGACAGACCCTTCAGCTTCCCGATATCCGACGGTAGTGTNNNNNNGGAGACACCAGTGGACTT	66539749	66539882	-	10	NR_027751_exon_6_20_chr17_66539770_r_0427
17:66539782-66539931/16,29/-	0.961518	17	66539916	66539931	11	TCATCAGCTCTCTTCT	66539782	66539810	1	CAGAGACACAATGCTGAGATCGCAGCTTT	66539811	66539915	CAGGCTCCCAGCTGAAGTCTGAGTCCAGGGCGTGATTCCTTCCTTCCTTCCAGACAGCAGCGAGATGAGGAGACACCAGTGGACTTCTTCTACTTCATTGACTTT	CAGAGACACAATGCTGAGATCGCAGCTTTCTTCAGCTTCCCGATATCCGACGGTAGTGTNNNNNNTCATCAGCTCTCTTCT	66539749	66539882	-	10	NR_027751_exon_6_20_chr17_66539770_r_0428
17:66547978-66548127/16,26/+	0.944291	17	66547978	66547993	5	CAACTGGGTGTGGAAA	66548102	66548127	1	GCAGAAGGGTGAGTTAACCATGCTTC	66547994	66548101	GGAGGAAGGCAGTCACTTACCTCATGGGTTTGAACATGGCCTTCCCGAAATCCGAGAACCTCAGCACCAGCTTGAGGTGGACCCCACTGGGTTTCACAACTGTGAAAG	GCAGAAGGGTGAGTTAACCATGCTTCCTTCAGCTTCCCGATATCCGACGGTAGTGTNNNNNNCAACTGGGTGTGGAAA	66547993	66548112	+	10	NR_027751_exon_7_20_chr17_66548014_r_0431
17:66550882-66551031/16,29/+	0.969825	17	66550882	66550897	14	GAAGAGGCTGGGTGGG	66551003	66551031	1	GTCTTGTTCCTGGGAGAGCCTACAACATG	66550898	66551002	GGTGGGGCTAGGTCACTTACTCTGGGTGCAGTCACATGCCCCCAGCAAGGCTTTCTCATCTTGACTGTAATCTGCAAAGGAGGAGAAGGGCAATGAGAACTTCCA	GTCTTGTTCCTGGGAGAGCCTACAACATGCTTCAGCTTCCCGATATCCGACGGTAGTGTNNNNNNGAAGAGGCTGGGTGGG	66550897	66550988	+	10	NR_027751_exon_8_20_chr17_66550918_r_0435
17:66551628-66551777/22,22/+	0.895797	17	66551628	66551649	1	TAGCCTGGGATGCTTTACCCAG	66551756	66551777	1	CTGGACCGGGAGTAGAGCCCAT	66551650	66551755	ACTCTCTGGGAGAAAGTCAGTCCCCCCTTGCTTGATCCCATGAACCTTACCAGCACTGATGGTGGGAAAGTGCCTCATGTCTTGCAGAAGTTTGCTGACAACAGGG	CTGGACCGGGAGTAGAGCCCATCTTCAGCTTCCCGATATCCGACGGTAGTGTNNNNNNTAGCCTGGGATGCTTTACCCAG	66551679	66551904	+	10	NR_027751_exon_9_20_chr17_66551700_r_0439
17:66551698-66551847/19,22/+	0.893801	17	66551698	66551716	1	ACCAGCACTGATGGTGGGA	66551826	66551847	1	GCTGCAGTGGGGGGTCCAGGGA	66551717	66551825	AAGTGCCTCATGTCTTGCAGAAGTTTGCTGACAACAGGGCTGGACCGGGAGTAGAGCCCATGGCGGTTAATACCCAGGTGGAACTGGACCCAGCTGGCCTCGAGTCGGA	GCTGCAGTGGGGGGTCCAGGGACTTCAGCTTCCCGATATCCGACGGTAGTGTNNNNNNACCAGCACTGATGGTGGGA	66551679	66551904	+	10	NR_027751_exon_9_20_chr17_66551700_r_0438
17:66551784-66551933/16,27/+	0.831482	17	66551784	66551799	4	TAATACCCAGGTGGAA	66551907	66551933	1	CATTAGAGGAACAAGAATGCAAAGACC	66551800	66551906	CTGGACCCAGCTGGCCTCGAGTCGGAGCTGCAGTGGGGGGTCCAGGGAGGTAAGGTTCATCTGCTCTCTGTACATCTTGTGTCGCCTGAAAGAGCCAGATAGTTGTT	CATTAGAGGAACAAGAATGCAAAGACCCTTCAGCTTCCCGATATCCGACGGTAGTGTNNNNNNTAATACCCAGGTGGAA	66551679	66551904	+	10	NR_027751_exon_9_20_chr17_66551700_r_0437
17:66596292-66596441/23,18/+	0.147959	17	66596292	66596314	1	TGGGTGGAGCCGCTGCAGCCCTG	66596424	66596441	1	CCTCCGGTAATACCGCAG	66596315	66596423	GGCCGGGGGCGTCAGGAAACTCGAGACTGGGGCGCGGGGAGGCCCCGGCCAGAGCGCCCGCTCTCCCGCGTCCCGGGCGGGGTCCTCACCTGTTCCAGCGGGCCACCTT	CCTCCGGTAATACCGCAGCTTCAGCTTCCCGATATCCGACGGTAGTGTNNNNNNTGGGTGGAGCCGCTGCAGCCCTG	66596383	66597528	+	10	NM_017565_exon_10_20_chr17_66596404_r_0457
17:66596365-66596514/23,19/+	0.122287	17	66596365	66596387	1	AGAGCGCCCGCTCTCCCGCGTCC	66596496	66596514	1	CGGGACGTTGTACAGCGGG	66596388	66596495	CGGGCGGGGTCCTCACCTGTTCCAGCGGGCCACCTTCCTCCGGTAATACCGCAGCGCCTCCTGGCTGGCCAGGAGCGAGTCCTCGGCTCCCAGGAGAGGCGGCTCCTC	CGGGACGTTGTACAGCGGGCTTCAGCTTCCCGATATCCGACGGTAGTGTNNNNNNAGAGCGCCCGCTCTCCCGCGTCC	66596383	66597528	+	10	NM_017565_exon_10_20_chr17_66596404_r_0469
17:66596520-66596669/19,21/+	0.374364	17	66596520	66596538	1	GAAGAGGGCCTGCAACTTG	66596649	66596669	1	CAGGGAGGAGGCGCGGCCGGT	66596539	66596648	GAGCTCGACCCGCTGTGGCTGCCGCCAGCCGGTTCAGTCCGGGGCTCGGTTCGGGAAAAGTTGTGCACGATCGTGCCGGGGTCCGAGGCAGCTGCGGCCGAGTCCCGCGC	CAGGGAGGAGGCGCGGCCGGTCTTCAGCTTCCCGATATCCGACGGTAGTGTNNNNNNGAAGAGGGCCTGCAACTTG	66596383	66597528	+	10	NM_017565_exon_10_20_chr17_66596404_r_0466
17:66596453-66596602/24,18/-	0.394806	17	66596579	66596602	1	ACAACTTTTCCCGAACCGAGCCCC	66596453	66596470	2	AGGACTCGCTCCTGGCCA	66596471	66596578	GGACTGAACCGGCTGGCGGCAGCCACAGCGGGTCGAGCTCCAAGTTGCAGGCCCTCTTCGCCCACCCGCTGTACAACGTCCCGGAGGAGCCGCCTCTCCTGGGAGCCG	AGGACTCGCTCCTGGCCACTTCAGCTTCCCGATATCCGACGGTAGTGTNNNNNNACAACTTTTCCCGAACCGAGCCCC	66596383	66597528	-	10	NM_017565_exon_10_20_chr17_66596404_r_0470
17:66596597-66596746/18,24/+	0.19505	17	66596597	66596614	1	AGTTGTGCACGATCGTGC	66596723	66596746	1	GCCAGAGGTGGAAGTAGAGGTCGG	66596615	66596722	CGGGGTCCGAGGCAGCTGCGGCCGAGTCCCGCGCCAGGGAGGAGGCGCGGCCGGTGCACGGGCACCCCCGCGGGCGCTCCCGAGGCCGCAGCTGGCGCTGTACTTGGG	GCCAGAGGTGGAAGTAGAGGTCGGCTTCAGCTTCCCGATATCCGACGGTAGTGTNNNNNNAGTTGTGCACGATCGTGC	66596383	66597528	+	10	NM_017565_exon_10_20_chr17_66596404_r_0458
17:66596684-66596833/16,24/+	0.0974968	17	66596684	66596699	1	GCGGGCGCTCCCGAGG	66596810	66596833	1	CGTGCTGGCCAAGGGGGACGCCGG	66596700	66596809	CCGCAGCTGGCGCTGTACTTGGGGCCAGAGGTGGAAGTAGAGGTCGGCGGAGAGCAGCGCGCCCAGCAGCAGCAGAGTCAGTAGGCGGTCCCGGCGCAGCCCCGGCATGG	CGTGCTGGCCAAGGGGGACGCCGGCTTCAGCTTCCCGATATCCGACGGTAGTGTNNNNNNGCGGGCGCTCCCGAGG	66596383	66597528	+	10	NM_017565_exon_10_20_chr17_66596404_r_0471
19:51412438-51412587/16,29/-	0.734695	19	51412572	51412587	3	GTCATGGAAAACGAAT	51412438	51412466	1	GGGGCGGGGCCTAATATCAGGCTCATCTT	51412467	51412571	TGTTCTGCTCGGGCGTCCTGGTGCATCCGCAGTGGGTGCTGTCAGCCGCACACTGTTTCCAGAAGTGAGTGCAGAGGTAGGGGGAGTGGGCAGGGCCTGGGTCCG	GGGGCGGGGCCTAATATCAGGCTCATCTTCTTCAGCTTCCCGATATCCGACGGTAGTGTNNNNNNNNGTCATGGAAAACGAAT	51412475	51412690	-	10	uc002pua.1_exon_3_20_chr19_51412508_r_0461
X:11312831-11312980/16,27/+	0.949364	X	11312831	11312846	5	ATGGAGCATTCATTAC	11312954	11312980	1	GCCATGCCTGTGAGTAAAACACCCCTT	11312847	11312953	ATCCATGTTTCAGAAGAGATAAGAAAAGTGGATGTTGACTTACATTTCAGAACCATCAAGAAATGGGGACCTGGATTTTATTTGCCTGCCTCCTGGGAGCAGCTTTT	GCCATGCCTGTGAGTAAAACACCCCTTCTTCAGCTTCCCGATATCCGACGGTAGTGTNNNNNNATGGAGCATTCATTAC	11312876	11312982	+	10	NM_182681_exon_1_20_chrX_11312897_f_0874
X:11312880-11313029/16,28/-	0.789219	X	11313014	11313029	7	TGAGCAGATTTTTATG	11312880	11312907	1	TCTTGATGGTTCTGAAATGTAAGTCAAC	11312908	11313013	TCCAAGTTTGTGAAATTGGACACTGACTTATGCAAGGGGTGTTTTACTCACAGGCATGGCAAAAGCTGCTCCCAGGAGGCAGGCAAATAAAATCCAGGTCCCCATT	TCTTGATGGTTCTGAAATGTAAGTCAACCTTCAGCTTCCCGATATCCGACGGTAGTGTNNNNNNTGAGCAGATTTTTATG	11312876	11312982	-	10	NM_182681_exon_1_20_chrX_11312897_f_0873
X:11314797-11314946/16,28/-	0.840187	X	11314931	11314946	3	CTCATAGCTGAAGTTG	11314797	11314824	1	GAGATTAAGTCAGTATGCAATTGTTCAC	11314825	11314930	ATATAACCAGGGTGCCCAGGATGAGGTGGTAGCTTTTACAGGGAGGAGGGGAGGAGAATAGAAAGAGAGAGGAAGGGAGAGAGTGAAGGAAGAGAAGAGAGAGGAA	GAGATTAAGTCAGTATGCAATTGTTCACCTTCAGCTTCCCGATATCCGACGGTAGTGTNNNNNNCTCATAGCTGAAGTTG	11314878	11314966	-	10	NM_182680_exon_2_20_chrX_11314899_f_0877
X:11314906-11315055/18,25/-	0.971674	X	11315038	11315055	1	AGGACCACTTGAGAAACA	11314906	11314930	2	ATATAACCAGGGTGCCCAGGATGAG	11314931	11315037	TCTGGGATAAAGAATCAACACACTATTCTTTACAGAGCCCAGGGCATTGTTAACGCAAACAATGGTCAAAATTAGTAAAGAGAAAAATTACCTCATAGCTGAAGTTG	ATATAACCAGGGTGCCCAGGATGAGCTTCAGCTTCCCGATATCCGACGGTAGTGTNNNNNNAGGACCACTTGAGAAACA	11314878	11314966	-	10	NM_182680_exon_2_20_chrX_11314899_f_0878
X:11316226-11316375/27,18/+	0.949391	X	11316226	11316252	2	TCACATTCTCAGGCTATCAATGTTGAC	11316358	11316375	1	GCTTACCCCTTTGAAGTG	11316253	11316357	AGGACTGCATTAGTGAGTCTATATTTCCTACTGCATCAGTGAGTTTCTATATTGGATGAAAGTAAATTAAATCAAATGGGTTCTAATATCTTTTTCTCTTAAGGT	GCTTACCCCTTTGAAGTGCTTCAGCTTCCCGATATCCGACGGTAGTGTNNNNNNTCACATTCTCAGGCTATCAATGTTGAC	11316202	11316417	+	10	NM_182681_exon_2_20_chrX_11316356_f_0884
X:11316149-11316298/16,29/-	0.972094	X	11316283	11316298	7	AAACTCACTGATGCAG	11316149	11316177	1	GTGACAGGCACTGTGTTTACATCCATCAC	11316178	11316282	TAGGAAATATAGACTCACTAATGCAGTCCTGTCAACATTGATAGCCTGAGAATGTGAGTTCTACAAAAGAAAGAAGAAGGTAAAAATTTGTTGGGTGCTTCCTGT	GTGACAGGCACTGTGTTTACATCCATCACCTTCAGCTTCCCGATATCCGACGGTAGTGTNNNNNNAAACTCACTGATGCAG	11316202	11316417	-	10	NM_182681_exon_2_20_chrX_11316356_f_0880
X:11316342-11316491/16,29/+	0.931796	X	11316342	11316357	10	CTTTTTCTCTTAAGGT	11316463	11316491	1	GTGAAATATCATGTCTACTCCACATGCAG	11316358	11316462	GCTTACCCCTTTGAAGTGGTACCAGAGCATAAGGCCACCGGTATGTAGACATTTTGTTCCTTATTCCCTGAAAATATTAGGCATGCATTAAAATTCCCATATTAA	GTGAAATATCATGTCTACTCCACATGCAGCTTCAGCTTCCCGATATCCGACGGTAGTGTNNNNNNCTTTTTCTCTTAAGGT	11316202	11316417	+	10	NM_182681_exon_2_20_chrX_11316356_f_0882
X:11316664-11316813/24,21/+	0.46091	X	11316664	11316687	1	CCAGTACCCTTCCTATGGTTACGA	11316793	11316813	1	TCAGCAGCCCGTGATCCCCCA	11316688	11316792	GCCCATGGGTGGATGGCTGCACCACCAAATCATCCCCGTGCTGTCCCAACAGCACCCCCCGACTCACACCCTGCAGCCTCATCACCACATCCCAGTGGTGCCAGC	TCAGCAGCCCGTGATCCCCCACTTCAGCTTCCCGATATCCGACGGTAGTGTNNNNNNCCAGTACCCTTCCTATGGTTACGA	11316647	11317113	+	10	NM_182681_exon_3_20_chrX_11316668_f_0888
X:11316589-11316738/16,29/-	0.917866	X	11316723	11316738	2	TGTTGGGACAGCACGG	11316589	11316617	1	CAGAGAAGCAGCAGTGTTTTCTTTGCCAT	11316618	11316722	GGATGATTTGGTGGTGCAGCCATCCACCCATGGGCTCGTAACCATAGGAAGGGTACTGGTGAGAAACAGAGAGGCAGGTTTACCATTGGCTCAGGTGACTCCAAC	CAGAGAAGCAGCAGTGTTTTCTTTGCCATCTTCAGCTTCCCGATATCCGACGGTAGTGTNNNNNNTGTTGGGACAGCACGG	11316647	11317113	-	10	NM_182681_exon_3_20_chrX_11316668_f_0891
X:11316748-11316897/26,19/+	0.529505	X	11316748	11316773	1	GACTCACACCCTGCAGCCTCATCACC	11316879	11316897	1	TCCCTCCGCCCGCCCAGCA	11316774	11316878	ACATCCCAGTGGTGCCAGCTCAGCAGCCCGTGATCCCCCAGCAACCAATGATGCCCGTTCCTGGCCAACACTCCATGACTCCAATCCAACACCACCAGCCAAACC	TCCCTCCGCCCGCCCAGCACTTCAGCTTCCCGATATCCGACGGTAGTGTNNNNNNGACTCACACCCTGCAGCCTCATCACC	11316647	11317113	+	10	NM_182681_exon_3_20_chrX_11316668_f_0892
X:11316811-11316960/17,25/-	0.394251	X	11316944	11316960	5	ACAGGTGGCTGGGGCTG	11316811	11316835	1	AGGAACGGGCATCATTGGTTGCTGG	11316836	11316943	CATGGGCTGGTGAGGCTGTGGCTGAACAGGCTGGGGCTGGTAGGGCTGCTGGGCGGGCGGAGGGAGGTTTGGCTGGTGGTGTTGGATTGGAGTCATGGAGTGTTGGCC	AGGAACGGGCATCATTGGTTGCTGGCTTCAGCTTCCCGATATCCGACGGTAGTGTNNNNNNACAGGTGGCTGGGGCTG	11316647	11317113	-	10	NM_182681_exon_3_20_chrX_11316668_f_0886
X:11316874-11317023/17,23/-	0.619443	X	11317007	11317023	7	AGGGGCTGCATGGGGAA	11316874	11316896	1	GCTGGGCGGGCGGAGGGAGGTTT	11316897	11317006	CATCGGAGGCAGAGGTGGCTGTGGCGGCAGGGGCTGCATGGGGTGCACAGGTGGCTGGGGCTGCATGGGCTGGTGAGGCTGTGGCTGAACAGGCTGGGGCTGGTAGGGCT	GCTGGGCGGGCGGAGGGAGGTTTCTTCAGCTTCCCGATATCCGACGGTAGTGTNNNNNNAGGGGCTGCATGGGGAA	11316647	11317113	-	10	NM_182681_exon_3_20_chrX_11316668_f_0889
X:11316983-11317132/21,24/-	0.932021	X	11317112	11317132	2	CACAGGATTTGCATTGTAGTG	11316983	11317006	1	CATCGGAGGCAGAGGTGGCTGTGG	11317007	11317111	GCTTCAAAATATACTCACCACTTCCTCCCGCTTGGTCTTGTCTGTTGATGGCCAAGCTTCCAGAGTCAGATCAGGAAGCATGGGAGGCAGGGGCTGCATGGGGAA	CATCGGAGGCAGAGGTGGCTGTGGCTTCAGCTTCCCGATATCCGACGGTAGTGTNNNNNNCACAGGATTTGCATTGTAGTG	11316647	11317113	-	10	NM_182681_exon_3_20_chrX_11316668_f_0893
X:11318657-11318806/19,25/+	0.73688	X	11318657	11318675	1	GTTATTGTAAATGGTACTC	11318782	11318806	1	GACACAAGAACACAATGATTTTTGC	11318676	11318781	ACTAGGAACATTTGTAAATTATTTTAACTGTTCTTTTGCAATTTTTTTCAGGATTAAAAGATCAGAAGATGAGAGGGGAATGAATACTTCAGATGCTTTCAGGAGT	GACACAAGAACACAATGATTTTTGCCTTCAGCTTCCCGATATCCGACGGTAGTGTNNNNNNGTTATTGTAAATGGTACTC	11318706	11318901	+	10	NM_182681_exon_4_20_chrX_11318727_f_0904
4:71507900-71508049/17,23/+	0.908115	4	71507900	71507916	1	TCTACCCAACCAAATCC	71508027	71508049	1	TCAACGCTTCAGGCCAGGGAGGG	71507917	71508026	TAAAGGGAGTCAGGGAGGAAATGACACCAGCCCCACAGGAAACAGTACCCCAGGACTAAACACTGGGAACAACCCTCCAGCTCAAAATGGGATTGGCCCACTCCCTGCAG	TCAACGCTTCAGGCCAGGGAGGGCTTCAGCTTCCCGATATCCGACGGTAGTGTNNNNNNNNTCTACCCAACCAAATCC	71507711	71512561	+	10	ENAM_exon_8_20_4_71507732_f_1067
4:71508380-71508529/17,28/+	0.971179	4	71508380	71508396	1	GTAGGAACTACTGTTGC	71508502	71508529	1	TCCAACCAGCCCCTGGAGAAACTCTCAA	71508397	71508501	CCCACTGGGTCCCAAACCTGGCCCTGTTGTTCGCAATGAAAAAATCCAAAATCCAAAGGAGAAGCCCCTGGGTCCAAAAGAACAAATAATAGTTCCTACAAAGAA	TCCAACCAGCCCCTGGAGAAACTCTCAACTTCAGCTTCCCGATATCCGACGGTAGTGTNNNNNNNNGTAGGAACTACTGTTGC	71507711	71512561	+	10	ENAM_exon_8_20_4_71507732_f_1070
14:91700358-91700487/17,28/-	0.533819	14	91700471	91700487	6	CCTGCCTGGCCTTCCTC	91700358	91700385	1	AGCCCGAGCTGTTGACCAAGCTCCACCC	91700386	91700470	ACCTGCTCCAGGACCGGCCGGGCCAGGGAGGCCTACCCGCTGGGTGCCCCCGAGGCCTCCGGGAAAAGCGGGGCCCAGGGTGAGG	AGCCCGAGCTGTTGACCAAGCTCCACCCCTTCAGCTTCCCGATATCCGACGGTAGTGTNNNNNNNNCCTGCCTGGCCTTCCTC	91698775	91701623	-	10	uc021ryk.1_exon_0_100_chr14_91700297_r_0005
14:91700706-91700855/20,25/+	0.515575	14	91700706	91700725	1	ACCAGCCGCTGGATCTGGTC	91700831	91700855	1	GTAGTAGTTGATGGCGCGCTGCCAT	91700726	91700830	CTTGCGGCTCTTCTGGGTGCCGTGGCTCCGGCGCACGGCGCGCAGGATGCCCTGGTAGGACGCCAGCAGCAGGCAGATGGGGAAGAGGAAGCCCACCAGGAAGCG	GTAGTAGTTGATGGCGCGCTGCCATCTTCAGCTTCCCGATATCCGACGGTAGTGTNNNNNNNNACCAGCCGCTGGATCTGGTC	91698855	91701543	+	10	uc021ryk.1_exon_0_20_chr14_91700297_r_0007
14:91701178-91701327/16,29/+	0.760528	14	91701178	91701193	3	AGCAGATGTAGAAGAG	91701299	91701327	1	CAGCACGGTAACATAGACCACCGGGGCCA	91701194	91701298	GTCGGCCACCGTCAGGTTGCACAGGTACACGCCCAGCTCGTTCCGGGCCTTGATCTGCAGGTAGCCGAAGTAGAGGGACAGGCAGTTGGCCGGGAAGCCCACCAC	CAGCACGGTAACATAGACCACCGGGGCCACTTCAGCTTCCCGATATCCGACGGTAGTGTNNNNNNNNAGCAGATGTAGAAGAG	91698855	91701543	+	10	uc021ryk.1_exon_0_20_chr14_91700297_r_0011
14:91701178-91701327/16,29/+	0.760528	14	91701178	91701193	3	AGCAGATGTAGAAGAG	91701299	91701327	1	CAGCACGGTAACATAGACCACCGGGGCCA	91701194	91701298	GTCGGCCACCGTCAGGTTGCACAGGTACACGCCCAGCTCGTTCCGGGCCTTGATCTGCAGGTAGCCGAAGTAGAGGGACAGGCAGTTGGCCGGGAAGCCCACCAC	CAGCACGGTAACATAGACCACCGGGGCCACTTCAGCTTCCCGATATCCGACGGTAGTGTNNNNNNNNAGCAGATGTAGAAGAG	91698855	91701543	+	10	uc021ryk.1_exon_0_20_chr14_91700297_r_0011
14:91700987-91701136/23,22/-	0.678617	14	91701114	91701136	1	TGGTCTCACGGCGACCTGTCCTG	91700987	91701008	1	CCACCAGTTCCGGACCCTGAAG	91701009	91701113	CCAGGTGTGCGGCATCCTCCTGTACGAGAACATCTACATCAGCGTGGGCTTCCTCTGCTGCATCTCCGTGGACCGCTACCTGGCTGTGGCCCATCCCTTCCGCTT	CCACCAGTTCCGGACCCTGAAGCTTCAGCTTCCCGATATCCGACGGTAGTGTNNNNNNNNTGGTCTCACGGCGACCTGTCCTG	91698855	91701543	-	10	uc021ryk.1_exon_0_20_chr14_91700297_r_0012
14:91701073-91701222/16,29/-	0.721193	14	91701207	91701222	3	TGTACCTGTGCAACCT	91701073	91701101	1	CATCCTCCTGTACGAGAACATCTACATCA	91701102	91701206	GACGGTGGCCGACCTCTTCTACATCTGCTCGCTGCCCTTCTGGCTGCAGTACGTGCTGCAGCACGACAACTGGTCTCACGGCGACCTGTCCTGCCAGGTGTGCGG	CATCCTCCTGTACGAGAACATCTACATCACTTCAGCTTCCCGATATCCGACGGTAGTGTNNNNNNNNTGTACCTGTGCAACCT	91698855	91701543	-	10	uc021ryk.1_exon_0_20_chr14_91700297_r_0013
14:91700926-91701075/16,29/+	0.789309	14	91700926	91700941	5	GGAAGTAGATGCTGGT	91701047	91701075	1	GGAGATGCAGCAGAGGAAGCCCACGCTGA	91700942	91701046	CAGCAGCTCCTTGGCCCAGATGACCACGCTGACGCCGACGGCCGCCTTCAGGGTCCGGAACTGGTGGAAGCGGAAGGGATGGGCCACAGCCAGGTAGCGGTCCAC	GGAGATGCAGCAGAGGAAGCCCACGCTGACTTCAGCTTCCCGATATCCGACGGTAGTGTNNNNNNNNGGAAGTAGATGCTGGT	91698855	91701543	+	10	uc021ryk.1_exon_0_20_chr14_91700297_r_0015
14:91700814-91700963/16,29/-	0.759257	14	91700948	91700963	7	CATCTGGGCCAAGGAG	91700814	91700842	1	ATCAACTACTACCGCTTCCTGGTGGGCTT	91700843	91700947	CTGCTGACCAGCATCTACTTCCTGATGCACGAGGAGGTCATCGAGGACGAGAACCAGCACCGCGTGTGCTTTGAGCACTACCCCATCCAGGCATGGCAGCGCGCC	ATCAACTACTACCGCTTCCTGGTGGGCTTCTTCAGCTTCCCGATATCCGACGGTAGTGTNNNNNNNNCATCTGGGCCAAGGAG	91698855	91701543	-	10	uc021ryk.1_exon_0_20_chr14_91700297_r_0016
14:91701261-91701410/16,29/+	0.862095	14	91701261	91701276	2	AAGTAGAGGGACAGGC	91701382	91701410	1	TGATGTTCCCCATCTTTGGGCCTGAAGGG	91701277	91701381	AGTTGGCCGGGAAGCCCACCACCAGCACGGTAACATAGACCACCGGGGCCAGCGTCTGGTGGATGGTATGGTCGATGGTACAGCTCATCGAGGAGTTGTCTGCAG	TGATGTTCCCCATCTTTGGGCCTGAAGGGCTTCAGCTTCCCGATATCCGACGGTAGTGTNNNNNNNNAAGTAGAGGGACAGGC	91698855	91701543	+	10	uc021ryk.1_exon_0_20_chr14_91700297_r_0022
14:91700536-91700685/16,29/+	0.809514	14	91700536	91700551	3	AGTAGAGCACGGGGTC	91700657	91700685	1	CACGTGGTAGGGCAGGAAGCAGGCCAGGA	91700552	91700656	GGCGACGCAGTTGAAGCTGGTGAGCAGGAGGGAGAAGTGGTAGGCGTTGAAAACGCCCTTGGCGAAGTCGCAGCTGGCCTCCCAGACGCTGCGCACCAGCAGCAA	CACGTGGTAGGGCAGGAAGCAGGCCAGGACTTCAGCTTCCCGATATCCGACGGTAGTGTNNNNNNNNAGTAGAGCACGGGGTC	91698855	91701543	+	10	uc021ryk.1_exon_0_20_chr14_91700297_r_0039
14:91700601-91700750/26,19/+	0.650904	14	91700601	91700626	1	AAAACGCCCTTGGCGAAGTCGCAGCT	91700732	91700750	1	GCTCTTCTGGGTGCCGTGG	91700627	91700731	GGCCTCCCAGACGCTGCGCACCAGCAGCAACACGTGGTAGGGCAGGAAGCAGGCCAGGAAGATGACCACGGTGCTGAGCACCAGCCGCTGGATCTGGTCCTTGCG	GCTCTTCTGGGTGCCGTGGCTTCAGCTTCCCGATATCCGACGGTAGTGTNNNNNNNNAAAACGCCCTTGGCGAAGTCGCAGCT	91698855	91701543	+	10	uc021ryk.1_exon_0_20_chr14_91700297_r_0040
14:91700772-91700921/24,21/+	0.684255	14	91700772	91700795	1	ATGCCCTGGTAGGACGCCAGCAGC	91700901	91700921	1	TCCTCGATGACCTCCTCGTGC	91700796	91700900	AGGCAGATGGGGAAGAGGAAGCCCACCAGGAAGCGGTAGTAGTTGATGGCGCGCTGCCATGCCTGGATGGGGTAGTGCTCAAAGCACACGCGGTGCTGGTTCTCG	TCCTCGATGACCTCCTCGTGCCTTCAGCTTCCCGATATCCGACGGTAGTGTNNNNNNNNATGCCCTGGTAGGACGCCAGCAGC	91698855	91701543	+	10	uc021ryk.1_exon_0_20_chr14_91700297_r_0041
14:92790111-92790260/22,23/+	0.408034	14	92790111	92790132	1	TGATTGCACTCTGGCCGCTGAA	92790238	92790260	1	CAAGTCGGCTTCGTGTGCGCGGT	92790133	92790237	GCTCCCCATCCTCTCCCAGAGACGGCACCCAGGCGCTCCGGGATGGCGCTCCGCGGGACCCTCCGGCCGCTCAAAGTTCGCAGGAGGCGAGAGATGCTGCCGCAG	CAAGTCGGCTTCGTGTGCGCGGTCTTCAGCTTCCCGATATCCGACGGTAGTGTNNNNNNNNTGATTGCACTCTGGCCGCTGAA	92790131	92790324	+	10	uc010twm.2_exon_1_20_chr14_92790152_f_0056
14:92790202-92790351/16,29/-	0.674439	14	92790336	92790351	7	CAAAGCCCCCAACTCC	92790202	92790230	1	AGCATCTCTCGCCTCCTGCGAACTTTGAG	92790231	92790335	CCAGGAAGAGGGGACCCGTACCAGCACCCACCCAAGCTGCCGAAGAGGCCGGACGCACAGCACACCAGGGCCAGCACCGCGCACACGAAGCCGACTTGCTGCGGC	AGCATCTCTCGCCTCCTGCGAACTTTGAGCTTCAGCTTCCCGATATCCGACGGTAGTGTNNNNNNNNCAAAGCCCCCAACTCC	92790131	92790324	-	10	uc010twm.2_exon_1_20_chr14_92790152_f_0058
14:92792130-92792279/22,23/+	0.873531	14	92792130	92792151	1	TAGACACACAAATGTAAGGTCA	92792257	92792279	1	GGAGAAATAGAAAGTTGATGGCC	92792152	92792256	TTTTGGAAACGCAGCCATCACACTGACCTAATGGTATCTGTGACTTATTTTCCAATCCAGGGCACAAAACAGCTTCTGCTAGCAAACGTGTCCTGCCAGACACGT	GGAGAAATAGAAAGTTGATGGCCCTTCAGCTTCCCGATATCCGACGGTAGTGTNNNNNNNNTAGACACACAAATGTAAGGTCA	92792191	92792342	+	10	uc010twm.2_exon_2_20_chr14_92792212_f_0060
14:92792232-92792381/21,24/+	0.963179	14	92792232	92792252	1	AGCAAACGTGTCCTGCCAGAC	92792358	92792381	1	GATGTTTGGCCTGGCCTGGAGATG	92792253	92792357	ACGTGGAGAAATAGAAAGTTGATGGCCCCAGTGAATGGGACACAGACAGCCAAGAACTGCACAGATCCTGGTAAGAAATCAATTCTTCTCCACTCAGTCTACTAA	GATGTTTGGCCTGGCCTGGAGATGCTTCAGCTTCCCGATATCCGACGGTAGTGTNNNNNNNNAGCAAACGTGTCCTGCCAGAC	92792191	92792342	+	10	uc010twm.2_exon_2_20_chr14_92792212_f_0062
14:92900176-92900325/19,26/-	0.863063	14	92900307	92900325	1	ATGTGCAGCAGGACGGCTC	92900176	92900201	1	ACCTCACTTGACTTCTGAGAGTTCAC	92900202	92900306	CGTGCTGTCGCTCCTTATTGGAGAACAGATCTGTGGGGAACTCGTGAATCGCTGGAAGACAGGAAGAGATGGCAGAGTGTTAGTTATCTATGGGCCTCCCGACAA	ACCTCACTTGACTTCTGAGAGTTCACCTTCAGCTTCCCGATATCCGACGGTAGTGTNNNNNNNNATGTGCAGCAGGACGGCTC	92900235	92900352	-	10	uc010twm.2_exon_3_20_chr14_92900256_f_0064
14:92900278-92900427/16,29/-	0.92842	14	92900412	92900427	9	AATAAAAGATCTCAGA	92900278	92900306	1	CGTGCTGTCGCTCCTTATTGGAGAACAGA	92900307	92900411	CACGCCACGGCTCTGCCCCGCTGTGCAGAGAGGCTTCATGTGCCAGAAGTTTTGTGACCACTCTGGGAGGACGACTTACACCAAGGATGTGCAGCAGGACGGCTC	CGTGCTGTCGCTCCTTATTGGAGAACAGACTTCAGCTTCCCGATATCCGACGGTAGTGTNNNNNNNNAATAAAAGATCTCAGA	92900235	92900352	-	10	uc010twm.2_exon_3_20_chr14_92900256_f_0065
14:92905603-92905752/16,29/-	0.969632	14	92905737	92905752	5	TCACAGATCTTCTCTA	92905603	92905631	1	CAGCTGCAAAGGGCCCACCACACCCCAAA	92905632	92905736	GAGACGGAACAAAGAAGTCATCGCACACTATGGCCAAGGCATAGAACATATACAGAGCCTGCAAAGGAGAGAGGAGACAGGCAGGGTCGGTGAGGGTCCCTGCTG	CAGCTGCAAAGGGCCCACCACACCCCAAACTTCAGCTTCCCGATATCCGACGGTAGTGTNNNNNNNNTCACAGATCTTCTCTA	92905658	92905773	-	10	uc010twm.2_exon_4_20_chr14_92905679_f_0066
14:92905712-92905861/16,29/+	0.961613	14	92905712	92905727	6	TGCGATGACTTCTTTG	92905833	92905861	1	GCTGGCGTGGGGAGCATGCTGGTGGCAAA	92905728	92905832	TTCCGTCTCTAGAGAAGATCTGTGAGGTATGTGGAAGGGACTTGGGACACCTTGGTGAAGCCTTGAAGACATGTGGGACATAAATGCCAAGCCAAGAAGGCCAGG	GCTGGCGTGGGGAGCATGCTGGTGGCAAACTTCAGCTTCCCGATATCCGACGGTAGTGTNNNNNNNNTGCGATGACTTCTTTG	92905658	92905773	+	10	uc010twm.2_exon_4_20_chr14_92905679_f_0067
14:92908372-92908521/16,29/-	0.929799	14	92908506	92908521	2	TTACCAATAACAGACG	92908372	92908400	1	GTGACGTGGGGGTACTGGACATCACTGGA	92908401	92908505	CAAACAGCTCTGGCGTTGAGCTTCCTGCAGCCATGAAGGTGGCTCCAGCCACATCTTCGCTCAGATGGAGTCTCTGAAACGGAAGTGACCACAGACCCTCAGGGT	GTGACGTGGGGGTACTGGACATCACTGGACTTCAGCTTCCCGATATCCGACGGTAGTGTNNNNNNNNTTACCAATAACAGACG	92908412	92908537	-	10	uc010twm.2_exon_5_20_chr14_92908433_f_0069
14:92908482-92908631/27,18/-	0.968619	14	92908605	92908631	11	CTCCCATTTTACAGATGAGAAAACTGA	92908482	92908499	1	GCTCTGGCGTTGAGCTTC	92908500	92908604	GGCTCAGAGCTGACAAATGCCCCCACTGCTCTGGGCACCAAATGGACTCTCTAGATCCTGTGTCTCAGGCTGGAGGGGATTTCTTACCAATAACAGACGCAAACA	GCTCTGGCGTTGAGCTTCCTTCAGCTTCCCGATATCCGACGGTAGTGTNNNNNNNNCTCCCATTTTACAGATGAGAAAACTGA	92908412	92908537	-	10	uc010twm.2_exon_5_20_chr14_92908433_f_0070
14:92908971-92909120/16,29/-	0.523832	14	92909105	92909120	4	ATGTTGAACACAGCAG	92908971	92908999	1	CCTCAGTGTCCCCCTTTCACAGGAAAGTG	92909000	92909104	AGCCCACGATGGTGCCCACCCCGACGTCCCCATGGGTGATGAACACCCCTGGAAAGGAAACACACAGACCCTGGGCCTCAGCCACACGTCCCCAGCCTGCCCCTT	CCTCAGTGTCCCCCTTTCACAGGAAAGTGCTTCAGCTTCCCGATATCCGACGGTAGTGTNNNNNNNNATGTTGAACACAGCAG	92909036	92909180	-	10	uc010twm.2_exon_6_20_chr14_92909057_f_0073
14:92909083-92909232/26,19/-	0.888453	14	92909207	92909232	1	CTCTTGTCATTAGAGGCTCATCCCCC	92909083	92909101	1	CCACGATGGTGCCCACCCC	92909102	92909206	ACGCTTCAGGGCATGCATCTGCCGGGCCCAGGGAGAAACCACTGACCTGGCCAGCAAACAGTCCGCACACTCCAATTATGCACAGGATGTTGAACACAGCAGAGC	CCACGATGGTGCCCACCCCCTTCAGCTTCCCGATATCCGACGGTAGTGTNNNNNNNNCTCTTGTCATTAGAGGCTCATCCCCC	92909036	92909180	-	10	uc010twm.2_exon_6_20_chr14_92909057_f_0075
14:92909629-92909778/24,21/+	0.555478	14	92909629	92909652	1	TAGGAGGTGGAGCTCTGTGGGCAT	92909758	92909778	1	GTGGTGGGCCGTGTGCCGAGA	92909653	92909757	GCCCTGCACTGCGGGGGGAGGAGGCCTGGGCAGCTGCACCCCCTCCCCGCTTCTGCGCTCATAGCAGCCAACGACGGGGCTCTGCTGGCAGGTGGTCCGTCTGAC	GTGGTGGGCCGTGTGCCGAGACTTCAGCTTCCCGATATCCGACGGTAGTGTNNNNNNNNTAGGAGGTGGAGCTCTGTGGGCAT	92909688	92909838	+	10	uc010twm.2_exon_7_20_chr14_92909744_f_0076
14:92909733-92909882/24,21/+	0.70031	14	92909733	92909756	1	TCTGCTGGCAGGTGGTCCGTCTGA	92909862	92909882	1	TGCGAAGGCACAGGACCCCTG	92909757	92909861	CGTGGTGGGCCGTGTGCCGAGACTCCGTGTACTACACCATCTCTGTCATCGTGCTCATCGTGGTGAGTTGCCCCTCTGCCCCCAAGGTCAGGTTGGCTGGGACCC	TGCGAAGGCACAGGACCCCTGCTTCAGCTTCCCGATATCCGACGGTAGTGTNNNNNNNNTCTGCTGGCAGGTGGTCCGTCTGA	92909688	92909838	+	10	uc010twm.2_exon_7_20_chr14_92909744_f_0078
14:92911596-92911745/22,23/-	0.850224	14	92911724	92911745	1	TAAGGATACTGGAAACAACAAC	92911596	92911618	1	TTATTTCCAAACAAGAACAAGCA	92911619	92911723	AAAAAAGAACAATGAAAACTACACTTGAAAAACTTACCACACAATTTGTTCATCATATATGAACTGTAAGGCAAAAGAAACAGAGTTGAGGTGGGTGGGACATAT	TTATTTCCAAACAAGAACAAGCACTTCAGCTTCCCGATATCCGACGGTAGTGTNNNNNNNNTAAGGATACTGGAAACAACAAC	92911640	92911706	-	10	uc010twn.2_exon_1_20_chr14_92911661_f_0079
14:92913675-92913824/25,20/-	0.956809	14	92913800	92913824	1	GTAGCAGGCAGTGGGGCAAGGCGTC	92913675	92913694	1	TGCGGTTAGAGCTCGGGGCC	92913695	92913799	GGCAGCCCCGGGGAGGAGAAAGGGCACTTACTTCATGATCAGAATATAAAACACATACAAGATGATGAGCACCAGGCCTTCCCACCTCAAAGAGAGAAAGGAGAT	TGCGGTTAGAGCTCGGGGCCCTTCAGCTTCCCGATATCCGACGGTAGTGTNNNNNNNNGTAGCAGGCAGTGGGGCAAGGCGTC	92913694	92913788	-	10	uc010twn.2_exon_2_20_chr14_92913715_f_0080
14:92915389-92915538/16,29/+	0.927861	14	92915389	92915404	19	CCTGACCTCCTGCCTC	92915510	92915538	1	ATTTCTATGACGGTAGCTATGATGACCCT	92915405	92915509	CCCTCGCTTCCAGGTACAATGTGAAGATGCAAGCCTTTTTCACAGTCAAACAAAAGAGCATTGCAAACGGTAACCCGGTCAACAGTGAGCTGGAGGCTGGTAATG	ATTTCTATGACGGTAGCTATGATGACCCTCTTCAGCTTCCCGATATCCGACGGTAGTGTNNNNNNNNCCTGACCTCCTGCCTC	92915397	92915580	+	10	uc010twn.2_exon_3_20_chr14_92915418_f_0082
14:92915466-92915615/16,29/-	0.931213	14	92915600	92915615	7	GGAGAGAGTGGCTTCC	92915466	92915494	1	GCTCACTGTTGACCGGGTTACCGTTTGCA	92915495	92915599	AGGACACATTTCTGCCCACTCCTGTCTGCTCAGCCTTACCTTGCCCCAGCAATGGCACGGAAGGGTCATCATAGCTACCGTCATAGAAATCATTACCAGCCTCCA	GCTCACTGTTGACCGGGTTACCGTTTGCACTTCAGCTTCCCGATATCCGACGGTAGTGTNNNNNNNNGGAGAGAGTGGCTTCC	92915397	92915580	-	10	uc010twn.2_exon_3_20_chr14_92915418_f_0083
14:92920188-92920337/16,29/-	0.876576	14	92920322	92920337	7	CCTGCTTCAGGGAAGG	92920188	92920216	1	CTGATCTCTCTGAGGACAACACCCAAGTG	92920217	92920321	TGAACTTGGGAGGGCTGGAGCTCATAATCTCGTCCACCATCACCACGGGGTTCTTGCCATACTGTGGCTTCTCCTTCACTGTTGAGCGCAACACCGTGATTAGTG	CTGATCTCTCTGAGGACAACACCCAAGTGCTTCAGCTTCCCGATATCCGACGGTAGTGTNNNNNNNNCCTGCTTCAGGGAAGG	92919089	92920433	-	10	uc010twn.2_exon_4_20_chr14_92920244_f_0092
14:92920300-92920449/24,21/-	0.938491	14	92920426	92920449	1	GGCTGCTCACTTTTATGGTCCTTC	92920300	92920320	1	GAACTTGGGAGGGCTGGAGCT	92920321	92920425	AAGCAAACTCACCTCATTAATGATGATCCTGCTGGCCATCCGTAGTCGGGTCCTGGGTCCAAACTTATTGGTGATCATGATTCGTAAGCCTGCTTCAGGGAAGGT	GAACTTGGGAGGGCTGGAGCTCTTCAGCTTCCCGATATCCGACGGTAGTGTNNNNNNNNGGCTGCTCACTTTTATGGTCCTTC	92919089	92920433	-	10	uc010twn.2_exon_4_20_chr14_92920244_f_0102
14:92922781-92922930/19,26/+	0.852068	14	92922781	92922799	1	AGCAGTAAGCCGCTTCAAA	92922905	92922930	1	AGCCAGAGCCGGTGGAGGCTGACTTC	92922800	92922904	ACGGGAGGCACGAGAACATTGAGAACGGGAATGTTCCTGTGGAAAACCCCGAAGACCCTCAGCAGAATCAGGAGCAGCAGCCGCCGCCACAGCCACCACCGCCAG	AGCCAGAGCCGGTGGAGGCTGACTTCCTTCAGCTTCCCGATATCCGACGGTAGTGTNNNNNNNNAGCAGTAAGCCGCTTCAAA	92922727	92922972	+	10	uc010twn.2_exon_5_20_chr14_92922748_f_0105
14:92922675-92922824/22,23/-	0.939753	14	92922803	92922824	1	TTCTCAATGTTCTCGTGCCTCC	92922675	92922697	1	TGCTATTGCTATACGCTGGGTCC	92922698	92922802	CGTTTTGAAGCGGCTTACTGCTCACACCATTGGCCGAGTTGATCAGTCTCTGCCGCTGTGTGGACAGGAGGCAACATGGACACCAAGGCATGTGATAAAGCATCA	TGCTATTGCTATACGCTGGGTCCCTTCAGCTTCCCGATATCCGACGGTAGTGTNNNNNNNNTTCTCAATGTTCTCGTGCCTCC	92922727	92922972	-	10	uc010twn.2_exon_5_20_chr14_92922748_f_0108
14:92948929-92949078/19,26/-	0.744404	14	92949060	92949078	1	AGGAGGAAGATGAGGGGCC	92948929	92948954	1	TACCTGTCGATTTAGTCTTCAAGCTA	92948955	92949059	AGGTGAACACCCACTTGACCTTGTCCCCTCTGGCCTCTGCAGGGTGAAGGGGCAGAGTGAGAAAGGAGGGGGAGAGAAAGACACTGGGTAACACACCTGCCAGTC	TACCTGTCGATTTAGTCTTCAAGCTACTTCAGCTTCCCGATATCCGACGGTAGTGTNNNNNNNNAGGAGGAAGATGAGGGGCC	92949003	92949210	-	10	uc010twn.2_exon_6_20_chr14_92949024_f_0109
14:92949019-92949168/16,29/+	0.721528	14	92949019	92949034	7	TGCAGAGGCCAGAGGG	92949140	92949168	1	ATCACCGCCACGCTGTGGATCGCTGTGTT	92949035	92949139	GACAAGGTCAAGTGGGTGTTCACCTGGCCCCTCATCTTCCTCCTGTGCGTCACCATTCCCAACTGCAGCAAGCCCCGCTGGGAGAAGTTCTTCATGGTCACCTTC	ATCACCGCCACGCTGTGGATCGCTGTGTTCTTCAGCTTCCCGATATCCGACGGTAGTGTNNNNNNNNTGCAGAGGCCAGAGGG	92949003	92949210	+	10	uc010twn.2_exon_6_20_chr14_92949024_f_0111
14:92949088-92949237/16,29/-	0.713205	14	92949222	92949237	19	CTCTCCCTGGCTGTGC	92949088	92949116	1	CCCAGCGGGGCTTGCTGCAGTTGGGAATG	92949117	92949221	ACACAGTCCACCCCCTGCTCCCCCCACTCACCAGCCACACCATGATGTAGGAGAACACAGCGATCCACAGCGTGGCGGTGATGAAGGTGACCATGAAGAACTTCT	CCCAGCGGGGCTTGCTGCAGTTGGGAATGCTTCAGCTTCCCGATATCCGACGGTAGTGTNNNNNNNNCTCTCCCTGGCTGTGC	92949003	92949210	-	10	uc010twn.2_exon_6_20_chr14_92949024_f_0113
14:92952929-92953078/26,19/+	0.856982	14	92952929	92952954	1	CAGTGTCTCTAATACTAGGAATATTT	92953060	92953078	1	TACTTTCCTGGCAGCAGGG	92952955	92953059	CTTTAGTCCACACACTGTTGGTTGAGAGTTCATGTCTCCACCCCACATTCTGCAGGTGACTATTATCGGATACACACTTGGGATCCCGGATGTCATCATGGGCAT	TACTTTCCTGGCAGCAGGGCTTCAGCTTCCCGATATCCGACGGTAGTGTNNNNNNNNCAGTGTCTCTAATACTAGGAATATTT	92952989	92953144	+	10	uc010twn.2_exon_7_20_chr14_92953010_f_0114
14:92953026-92953175/26,19/+	0.899993	14	92953026	92953051	1	ACACACTTGGGATCCCGGATGTCATC	92953157	92953175	1	CAGTGCAGGCCACTGTGTC	92953052	92953156	ATGGGCATTACTTTCCTGGCAGCAGGGACAAGTGTTCCAGACTGCATGGCCAGCCTAATTGTGGCGAGACAAGGTATGGATTATGCCCCAGCCCTCATAGTCATG	CAGTGCAGGCCACTGTGTCCTTCAGCTTCCCGATATCCGACGGTAGTGTNNNNNNNNACACACTTGGGATCCCGGATGTCATC	92952989	92953144	+	10	uc010twn.2_exon_7_20_chr14_92953010_f_0115
14:92958041-92958190/18,27/+	0.961338	14	92958041	92958058	1	GGAAGCAACGTGTTTGAC	92958164	92958190	1	GCTAGTGGTGTTGGCCCAGTTCCAGCC	92958059	92958163	ATCCTGGTAGGACTTGGTGTACCGTGGGGCCTGCAGACCATGGTTGTTAATTATGGATCAACAGTAAGTTCCTCTCACCTTTAACAGATGTGTTTTACCCAGAAG	GCTAGTGGTGTTGGCCCAGTTCCAGCCCTTCAGCTTCCCGATATCCGACGGTAGTGTNNNNNNNNGGAAGCAACGTGTTTGAC	92957988	92958141	+	10	uc010twn.2_exon_8_20_chr14_92958009_f_0117
14:92958481-92958630/27,18/-	0.878213	14	92958604	92958630	1	AATCAAGTATGCATGAGGCATCTGTTT	92958481	92958498	1	GCCCTGAGTCTCTTGACT	92958499	92958603	TGGAATTGTAAAGACTCACGGTGAGAGCGACAGAGCCCAGCAACAGGACCACGGAATAGACCAGCCCCCGGCTGTTGATCTTCACCTGGAAAATCAAACACACGT	GCCCTGAGTCTCTTGACTCTTCAGCTTCCCGATATCCGACGGTAGTGTNNNNNNNNAATCAAGTATGCATGAGGCATCTGTTT	92958498	92958604	-	10	uc010twn.2_exon_9_20_chr14_92958519_f_0118
14:92959911-92960060/16,29/-	0.712766	14	92960045	92960060	3	GAGAGACCTGTGGTGG	92959911	92959939	1	GAAGGTAAAGACGTTAAACTCTATCATTA	92959940	92960044	GGGAAGGAGGGGAGAGGAGAACGCCAGTGTCACAGGGTGTCCAGATCAGCTCCCAGGGGCCGCGACTCAGCGCTAATCGTCTTCCCGGCACATCGGCAAGTTGAC	GAAGGTAAAGACGTTAAACTCTATCATTACTTCAGCTTCCCGATATCCGACGGTAGTGTNNNNNNNNGAGAGACCTGTGGTGG	92959799	92967845	-	10	uc010twn.2_exon_10_20_chr14_92959820_f_0132
14:92959756-92959905/16,29/-	0.876365	14	92959890	92959905	3	AAGCACAAGAAGATGG	92959756	92959784	1	GCAAAGAAATACAAGAGGCATTTCTACTG	92959785	92959889	CGTAGAGAACCAGCACGTAGACACCCAGCTTCCGGTCCAGTCGCCACTTGTTTAGGTGGATGCCGAGGACCTGGGAGGACAGAGTGTGGGAACTGGGCTTGCAGG	GCAAAGAAATACAAGAGGCATTTCTACTGCTTCAGCTTCCCGATATCCGACGGTAGTGTNNNNNNNNAAGCACAAGAAGATGG	92959799	92967845	-	10	uc010twn.2_exon_10_20_chr14_92959820_f_0158
14:92959834-92959983/27,18/+	0.912877	14	92959834	92959860	1	CCTAAACAAGTGGCGACTGGACCGGAA	92959966	92959983	1	CGATTAGCGCTGAGTCGC	92959861	92959965	GCTGGGTGTCTACGTGCTGGTTCTCTACGCCATCTTCTTGTGCTTCTCCATAATGATAGAGTTTAACGTCTTTACCTTCGTCAACTTGCCGATGTGCCGGGAAGA	CGATTAGCGCTGAGTCGCCTTCAGCTTCCCGATATCCGACGGTAGTGTNNNNNNNNCCTAAACAAGTGGCGACTGGACCGGAA	92959799	92967845	+	10	uc010twn.2_exon_10_20_chr14_92959820_f_0173
15:53809815-53809964/16,29/-	0.878046	15	53809949	53809964	1	GCTTTTTTCCTAGGTG	53809815	53809843	1	ATGCCATTTGTTTATTACTGTATAAAAGC	53809844	53809948	AGCCAAGGCATCATTCATGGATAGCAAAGGTCTGCCCCTGCAAGGTGTCTTAAATGGAATCTCATCAGTAGGAGCTGAATTTGGACAAATTAAGAAATCCAAAAG	ATGCCATTTGTTTATTACTGTATAAAAGCCTTCAGCTTCCCGATATCCGACGGTAGTGTNNNNNNNNGCTTTTTTCCTAGGTG	53805917	53809971	-	10	uc031qse.1_exon_0_20_chr15_53805938_r_0297
15:53809898-53810047/17,28/-	0.982662	15	53810031	53810047	7	TCTTCATTTCCTCTCTC	53809898	53809925	1	GCAAAGGTCTGCCCCTGCAAGGTGTCTT	53809926	53810030	CCTCCCCTCCTCTTGGTCTTTCTCTTTTTTCTCTTTTTAGATTTCACCATATAACCCAAGATATCTGCTTTTTTCCTAGGTGAGCCAAGGCATCATTCATGGATA	GCAAAGGTCTGCCCCTGCAAGGTGTCTTCTTCAGCTTCCCGATATCCGACGGTAGTGTNNNNNNNNTCTTCATTTCCTCTCTC	53805917	53809971	-	10	uc031qse.1_exon_0_20_chr15_53805938_r_0298
15:53815457-53815606/23,22/-	0.898139	15	53815584	53815606	1	CTGAAAGGAAATGTTTTAATGGT	53815457	53815478	1	GCAAACTTCCAAGACGTGGAGG	53815479	53815583	GTTTGCTACTACTTTTTCATCCTCTCTCTTCTGTCTCTCTCTCTCTCTCTCTCTCTTTTAATAGCTCCAGTCAGCCCGGTCAAGCATGACAGCAACTCAAACTCG	GCAAACTTCCAAGACGTGGAGGCTTCAGCTTCCCGATATCCGACGGTAGTGTNNNNNNNNCTGAAAGGAAATGTTTTAATGGT	53815394	53815539	-	10	uc031qse.1_exon_1_20_chr15_53815415_r_0299
15:53815350-53815499/20,25/-	0.978033	15	53815480	53815499	1	CATGACAGCAACTCAAACTC	53815350	53815374	1	TTTGACACAGCTTTGGGGTCCTTGG	53815375	53815479	GGCAAACTTCCAAGACGTGGAGGACATGCCTGACAGATGTGCCTTGGAAGAGTCTGAGAGTCCAGGTGAAAGCCATTTAAAAATAGTCAAGTATAAAATGATAAA	TTTGACACAGCTTTGGGGTCCTTGGCTTCAGCTTCCCGATATCCGACGGTAGTGTNNNNNNNNCATGACAGCAACTCAAACTC	53815394	53815539	-	10	uc031qse.1_exon_1_20_chr15_53815415_r_0300
15:53889210-53889359/16,29/+	0.962663	15	53889210	53889225	12	AAGTTGGAGACTATCT	53889331	53889359	1	CAGCTTTGGCAGCATCTGCTTCATCTCAC	53889226	53889330	ATAGTAGAAAAGTTCTGTTGAAAGAGTATACCAATAAATTTTGTACTTACTTTGCAGAGGCAAAGTGTTTCTAACACACTGTAACTCTAGTTCTTCTGTCCATTC	CAGCTTTGGCAGCATCTGCTTCATCTCACCTTCAGCTTCCCGATATCCGACGGTAGTGTNNNNNNNNAAGTTGGAGACTATCT	53889255	53889491	+	10	uc031qse.1_exon_2_20_chr15_53889276_r_0308
15:53889277-53889426/19,26/-	0.946266	15	53889408	53889426	1	CACATGAAGAGTTTGGGAA	53889277	53889302	1	GTGTTAGAAACACTTTGCCTCTGCAA	53889303	53889407	AGATACCCGTCAATAGTCAACCAGTGTCCATGGCAGAGAATGGTAACTGTGAGATGAAGCAGATGCTGCCAAAGCTGGAATGGACAGAAGAACTAGAGTTACAGT	GTGTTAGAAACACTTTGCCTCTGCAACTTCAGCTTCCCGATATCCGACGGTAGTGTNNNNNNNNCACATGAAGAGTTTGGGAA	53889255	53889491	-	10	uc031qse.1_exon_2_20_chr15_53889276_r_0309
15:53889380-53889529/17,28/-	0.968444	15	53889513	53889529	1	CATACCCAAGCATTTGT	53889380	53889407	1	AGATACCCGTCAATAGTCAACCAGTGTC	53889408	53889512	AATAATACTAAAAATAATTCACTTAAAAAAATACCTTACAGGTAACTGAAGCAATACAAGCTGTTCTCTTGGCGGAAGTTCAACAACACATGAAGAGTTTGGGAA	AGATACCCGTCAATAGTCAACCAGTGTCCTTCAGCTTCCCGATATCCGACGGTAGTGTNNNNNNNNCATACCCAAGCATTTGT	53889255	53889491	-	10	uc031qse.1_exon_2_20_chr15_53889276_r_0310
15:53901635-53901784/17,28/-	0.976586	15	53901768	53901784	5	AATGAATCCCATGTACC	53901635	53901662	1	GCTGTGGTTCATGGATACCCCCCTCTAT	53901663	53901767	TGAGGCTGACCTTTCACTTTTGAAGCTAATTTCCTGTTGGAGAGACCAGTCTGTGCAGGTATGATATAATTCACATTCATGACGTTATTAGAAGAGTTCCTTGCT	GCTGTGGTTCATGGATACCCCCCTCTATCTTCAGCTTCCCGATATCCGACGGTAGTGTNNNNNNNNAATGAATCCCATGTACC	53901689	53901809	-	10	uc031qse.1_exon_3_20_chr15_53901710_r_0311
15:53901749-53901898/17,28/+	0.931177	15	53901749	53901765	2	AAGTGAAAGGTCAGCCT	53901871	53901898	1	CACCTGGGAAGCTTTGTTTTTTATAAAC	53901766	53901870	CAGGTACATGGGATTCATTCTTACCTAGAAATATACAGAACACACTTGTATCTTTAGAGTATTAAAAATGGATAATGGCTCTTAAGATGGGCTGCATATTAGAAT	CACCTGGGAAGCTTTGTTTTTTATAAACCTTCAGCTTCCCGATATCCGACGGTAGTGTNNNNNNNNAAGTGAAAGGTCAGCCT	53901689	53901809	+	10	uc031qse.1_exon_3_20_chr15_53901710_r_0312
15:53905893-53906042/17,28/+	0.58903	15	53905893	53905909	8	TATTTAAAATGTCATTC	53906015	53906042	1	AAATCAAAGATATGGGTACATGACCACT	53905910	53906014	CCAGCACCTCTCATCTTATTATGTATACTTTCCATTCTGAAAGAACTGTTAGAAAAAAGATTGACAGCATATTACTAAAAAGCATGAAAAATTATTTGAGGAAAT	AAATCAAAGATATGGGTACATGACCACTCTTCAGCTTCCCGATATCCGACGGTAGTGTNNNNNNNNTATTTAAAATGTCATTC	53905842	53905974	+	10	uc031qse.1_exon_4_20_chr15_53905863_r_0313
15:53905784-53905933/16,29/-	0.821193	15	53905918	53905933	4	ACATAATAAGATGAGA	53905784	53905812	1	GGACATAACTAGTCTTTCTATAACTGGTT	53905813	53905917	GGTGCTGGGAATGACATTTTAAATATGTCAAGCTTCTACAGTTGCTTACGAAATGGTAAGAGAGTTACTGGCACAGATATGATCTGATTTTTTTTTTCTGTGAAA	GGACATAACTAGTCTTTCTATAACTGGTTCTTCAGCTTCCCGATATCCGACGGTAGTGTNNNNNNNNACATAATAAGATGAGA	53905842	53905974	-	10	uc031qse.1_exon_4_20_chr15_53905863_r_0314
15:53907598-53907747/16,29/+	0.713861	15	53907598	53907613	3	GTCAAAATCTCTAGGT	53907719	53907747	1	AAAGAATCACAATTATTTTCCAATCCTCT	53907614	53907718	ATGTCTTACCTGCCAACTCTACATGCCAATTCTAAAGGCATGTTAACTAATTTATTAACTAAAAATAGTCTGCTCAACAAATAAACTATAGTATCTGACTCTCGC	AAAGAATCACAATTATTTTCCAATCCTCTCTTCAGCTTCCCGATATCCGACGGTAGTGTNNNNNNNNGTCAAAATCTCTAGGT	53907602	53908460	+	10	uc031qse.1_exon_5_20_chr15_53907623_r_0315
15:53907766-53907915/17,28/+	0.860332	15	53907766	53907782	2	TGGAAGAGTGGCTGTGT	53907888	53907915	1	AATTATCTTCATTCAAAGAAATTCCCAA	53907783	53907887	ATTTATCTGACAAGTCCAAAACTTTCCTGGAAAATAAATTTACTCCTGAATAGTCTTTTATCATTCCACTATTGCATAAATCCCAACCTGGCAACATCAGTGAGA	AATTATCTTCATTCAAAGAAATTCCCAACTTCAGCTTCCCGATATCCGACGGTAGTGTNNNNNNNNTGGAAGAGTGGCTGTGT	53907602	53908460	+	10	uc031qse.1_exon_5_20_chr15_53907623_r_0317
15:53907678-53907827/16,29/+	0.820998	15	53907678	53907693	3	ATAGTCTGCTCAACAA	53907799	53907827	1	CAAAACTTTCCTGGAAAATAAATTTACTC	53907694	53907798	ATAAACTATAGTATCTGACTCTCGCAAAGAATCACAATTATTTTCCAATCCTCTTGGAATTCCAACCTGATTTGGAAGAGTGGCTGTGTATTTATCTGACAAGTC	CAAAACTTTCCTGGAAAATAAATTTACTCCTTCAGCTTCCCGATATCCGACGGTAGTGTNNNNNNNNATAGTCTGCTCAACAA	53907602	53908460	+	10	uc031qse.1_exon_5_20_chr15_53907623_r_0319
15:53907847-53907996/22,23/+	0.968255	15	53907847	53907868	1	TCCACTATTGCATAAATCCCAA	53907974	53907996	1	TCTTTATCCACTCCCCATGGCAA	53907869	53907973	CCTGGCAACATCAGTGAGAAATTATCTTCATTCAAAGAAATTCCCAAAGAAATAGGACCCTGAAGCTTTAAAATATTGAGGTGCTTAATGCAAAGATAATCTAAA	TCTTTATCCACTCCCCATGGCAACTTCAGCTTCCCGATATCCGACGGTAGTGTNNNNNNNNTCCACTATTGCATAAATCCCAA	53907602	53908460	+	10	uc031qse.1_exon_5_20_chr15_53907623_r_0320
15:53907920-53908069/24,21/+	0.910479	15	53907920	53907943	1	ATAGGACCCTGAAGCTTTAAAATA	53908049	53908069	1	TTTCTTGATGGCTTAGGCTGC	53907944	53908048	TTGAGGTGCTTAATGCAAAGATAATCTAAATCTTTATCCACTCCCCATGGCAAAAGGCAAGACAGAAACAATTTTGCTGTGTCTATTGTGAGACTGGCATCTACT	TTTCTTGATGGCTTAGGCTGCCTTCAGCTTCCCGATATCCGACGGTAGTGTNNNNNNNNATAGGACCCTGAAGCTTTAAAATA	53907602	53908460	+	10	uc031qse.1_exon_5_20_chr15_53907623_r_0321
15:53907992-53908141/16,29/-	0.981893	15	53908126	53908141	3	TAATACCATCAAATTC	53907992	53908020	1	GCAAAATTGTTTCTGTCTTGCCTTTTGCC	53908021	53908125	TCAGAAGAAAATGATGGCATTAAAAGGCAGAAGAAAATGAAGATCTCCAAAAAAATGCAGCCTAAGCCATCAAGAAAAGTAGATGCCAGTCTCACAATAGACACA	GCAAAATTGTTTCTGTCTTGCCTTTTGCCCTTCAGCTTCCCGATATCCGACGGTAGTGTNNNNNNNNTAATACCATCAAATTC	53907602	53908460	-	10	uc031qse.1_exon_5_20_chr15_53907623_r_0322
15:53908081-53908230/16,29/+	0.967334	15	53908081	53908096	15	GATCTTCATTTTCTTC	53908202	53908230	1	CAGGCAGTTTTACTTTTTCTCAGTGTCAG	53908097	53908201	TGCCTTTTAATGCCATCATTTTCTTCTGAGAATTTGATGGTATTATCTCCTTGGGCCAGGCTTTCAGTAATAGGCTTGGCTAGTGCCTCTGCTGAAAGAGGACCA	CAGGCAGTTTTACTTTTTCTCAGTGTCAGCTTCAGCTTCCCGATATCCGACGGTAGTGTNNNNNNNNGATCTTCATTTTCTTC	53907602	53908460	+	10	uc031qse.1_exon_5_20_chr15_53907623_r_0323
15:53908152-53908301/16,29/-	0.973389	15	53908286	53908301	5	TTGACTCTTCCAGTTC	53908152	53908180	1	ACTAGCCAAGCCTATTACTGAAAGCCTGG	53908181	53908285	ATTCTATGGTGGTGAGGTCCTGAGAAGAGCCAAGAGCACAGTGGAGAAGAAGACACTGACACTGAGAAAAAGTAAAACTGCCTGTGGTCCTCTTTCAGCAGAGGC	ACTAGCCAAGCCTATTACTGAAAGCCTGGCTTCAGCTTCCCGATATCCGACGGTAGTGTNNNNNNNNTTGACTCTTCCAGTTC	53907602	53908460	-	10	uc031qse.1_exon_5_20_chr15_53907623_r_0324
15:53908236-53908385/16,29/-	0.978321	15	53908370	53908385	1	AATGGAGTAACGTTGG	53908236	53908264	1	GAGAAGAGCCAAGAGCACAGTGGAGAAGA	53908265	53908369	CTTTCATATTCTTCTATTTGATCTGGAAAACCTTGTTGAACTTTTGCTACCAACTCCACTCAGTGATGTTGACTCTTCCAGTTCATTCTATGGTGGTGAGGTCCT	GAGAAGAGCCAAGAGCACAGTGGAGAAGACTTCAGCTTCCCGATATCCGACGGTAGTGTNNNNNNNNAATGGAGTAACGTTGG	53907602	53908460	-	10	uc031qse.1_exon_5_20_chr15_53907623_r_0325
15:53908329-53908478/16,29/-	0.807532	15	53908463	53908478	2	AGCAAGAACTTTGACA	53908329	53908357	1	TCTATTTGATCTGGAAAACCTTGTTGAAC	53908358	53908462	CAAATATTTTTTGTTCCCTTAGGTTACTGATGCCAAATTTTGCCCAAGACCTTTTAATGTCTTGCCTGTGAAGACAAAATGGAGTAACGTTGGCTTTCATATTCT	TCTATTTGATCTGGAAAACCTTGTTGAACCTTCAGCTTCCCGATATCCGACGGTAGTGTNNNNNNNNAGCAAGAACTTTGACA	53907602	53908460	-	10	uc031qse.1_exon_5_20_chr15_53907623_r_0326
15:53957760-53957909/16,29/+	0.859473	15	53957760	53957775	4	TGAACTTACCTTACAT	53957881	53957909	1	AGTACAGACTTCACAAGCTGTGAATCATC	53957776	53957880	GAAGACTCCACCTGCAGACCAGGGCAAGGTAATGGCCCAAGCTGGTAGGGGCTGGAGGATCTCTGTTCTATACTTTTGTGCTTAAGTGTCTCTGAGGCAATGGGA	AGTACAGACTTCACAAGCTGTGAATCATCCTTCAGCTTCCCGATATCCGACGGTAGTGTNNNNNNNNTGAACTTACCTTACAT	53957748	53957985	+	10	uc031qse.1_exon_6_20_chr15_53957769_r_0327
15:53957861-53958010/24,21/-	0.894516	15	53957987	53958010	1	GGTAAATATTTTCCTGACATTTTT	53957861	53957881	1	TTCCCATTGCCTCAGAGACAC	53957882	53957986	ACCTCTAATCTTGTTTTCCAGGCACTTTGGAAAGACATGAGACAGGAGAAAGAGCACGAATTATTCTTAATTGTTGTGATGATTCACAGCTTGTGAAGTCTGTAC	TTCCCATTGCCTCAGAGACACCTTCAGCTTCCCGATATCCGACGGTAGTGTNNNNNNNNGGTAAATATTTTCCTGACATTTTT	53957748	53957985	-	10	uc031qse.1_exon_6_20_chr15_53957769_r_0328
15:53957827-53957976/20,25/-	0.955989	15	53957957	53957976	1	TTGTTTTCCAGGCACTTTGG	53957827	53957851	1	AAAGTATAGAACAGAGATCCTCCAG	53957852	53957956	AAAGACATGAGACAGGAGAAAGAGCACGAATTATTCTTAATTGTTGTGATGATTCACAGCTTGTGAAGTCTGTACTTCCCATTGCCTCAGAGACACTTAAGCACA	AAAGTATAGAACAGAGATCCTCCAGCTTCAGCTTCCCGATATCCGACGGTAGTGTNNNNNNNNTTGTTTTCCAGGCACTTTGG	53957748	53957985	-	10	uc031qse.1_exon_6_20_chr15_53957769_r_0330
15:53992018-53992167/17,28/+	0.766828	15	53992018	53992034	3	CATTTTATCATCCTCAC	53992140	53992167	1	TAGCTGTGAAAAAACAACATGCTTATGT	53992035	53992139	AGGAAAAAGGTGCTTCCGGGCATGCAGGAGGCAACTCTTTCCCTCAAGGTGAAGGAGAGCCACGGAATGGTCACCGCACACACAGCAAATTATCTGCTCACCCCT	TAGCTGTGAAAAAACAACATGCTTATGTCTTCAGCTTCCCGATATCCGACGGTAGTGTNNNNNNNNCATTTTATCATCCTCAC	53991926	53992162	+	10	uc031qse.1_exon_7_20_chr15_53991947_r_0331
15:53991871-53992020/16,29/-	0.949025	15	53992005	53992020	1	ATGGCACCCGGTTGAG	53991871	53991899	1	CAAGCATTTGACCAGATGGAAAGTTTCAG	53991900	53992004	AATTTTTTAATTGTTGGATGTGCAGATGACTCAGTTTATATCTGGGAAATTGAAACAGGTAAGTTGAAATTTTATCCCTTTCATTCTTTATATATTTATGATGTA	CAAGCATTTGACCAGATGGAAAGTTTCAGCTTCAGCTTCCCGATATCCGACGGTAGTGTNNNNNNNNATGGCACCCGGTTGAG	53991926	53992162	-	10	uc031qse.1_exon_7_20_chr15_53991947_r_0332
15:53991949-53992098/19,26/-	0.801756	15	53992080	53992098	2	CGTGGCTCTCCTTCACCTT	53991949	53991974	1	TCAGTTTATATCTGGGAAATTGAAAC	53991975	53992079	GAGGGAAAGAGTTGCCTCCTGCATGCCCGGAAGCACCTTTTTCCTGTGAGGATGATAAAATGGCACCCGGTTGAGAATTTTTTAATTGTTGGATGTGCAGATGAC	TCAGTTTATATCTGGGAAATTGAAACCTTCAGCTTCCCGATATCCGACGGTAGTGTNNNNNNNNCGTGGCTCTCCTTCACCTT	53991926	53992162	-	10	uc031qse.1_exon_7_20_chr15_53991947_r_0333
15:53992123-53992272/16,29/+	0.942231	15	53992123	53992138	3	ATTATCTGCTCACCCC	53992244	53992272	1	GCCCCATTTACAAAAATGATATTTCTGCT	53992139	53992243	TTAGCTGTGAAAAAACAACATGCTTATGTAAGTAAATAGTCAAATGCTTTCTTTATGAGTAAGTCAGATTTTTTTCTCCCAGTAACATAAAAAAGTTTTGTTAAA	GCCCCATTTACAAAAATGATATTTCTGCTCTTCAGCTTCCCGATATCCGACGGTAGTGTNNNNNNNNATTATCTGCTCACCCC	53991926	53992162	+	10	uc031qse.1_exon_7_20_chr15_53991947_r_0334
15:53994272-53994421/16,29/+	0.670833	15	53994272	53994287	16	GTATTCTATAATTTAT	53994393	53994421	1	GCAAAATTTCTTCAGTAAAGATATCCCAC	53994288	53994392	ATAATTTTCAAATTTAGATGTTATATTTTACTCTTCGTCTTACTTTAAACTTCTCTGGTGACATCAAAAGACTTGTTACTGGACCAGCTTCCAAAAAGAATTTAT	GCAAAATTTCTTCAGTAAAGATATCCCACCTTCAGCTTCCCGATATCCGACGGTAGTGTNNNNNNNNGTATTCTATAATTTAT	53994310	53994571	+	10	uc031qse.1_exon_8_20_chr15_53994331_r_0335
15:53994343-53994492/20,25/+	0.919393	15	53994343	53994362	1	TGGTGACATCAAAAGACTTG	53994468	53994492	1	CTAATTTCGAAGAGAGACCATGTGG	53994363	53994467	TTACTGGACCAGCTTCCAAAAAGAATTTATGCAAAATTTCTTCAGTAAAGATATCCCACAAGATCACACATGAGTCCAGGTCCCCAGACAACATCCAACTTTGGT	CTAATTTCGAAGAGAGACCATGTGGCTTCAGCTTCCCGATATCCGACGGTAGTGTNNNNNNNNTGGTGACATCAAAAGACTTG	53994310	53994571	+	10	uc031qse.1_exon_8_20_chr15_53994331_r_0336
15:53994417-53994566/24,21/-	0.944747	15	53994543	53994566	1	TTCATTGTTTTTCAGATTCTCCCC	53994417	53994437	1	ACTCATGTGTGATCTTGTGGG	53994438	53994542	CTCATAAAGTTCTTAAAGGCCACCACCAAAGTGTCACTTCATTACTCTATCCACATGGTCTCTCTTCGAAATTAGACCAAAGTTGGATGTTGTCTGGGGACCTGG	ACTCATGTGTGATCTTGTGGGCTTCAGCTTCCCGATATCCGACGGTAGTGTNNNNNNNNTTCATTGTTTTTCAGATTCTCCCC	53994310	53994571	-	10	uc031qse.1_exon_8_20_chr15_53994331_r_0337
15:53994519-53994668/17,28/+	0.86377	15	53994519	53994535	2	GGTGGCCTTTAAGAACT	53994641	53994668	1	GGAAATTACATATAATTAAAGCATGCAC	53994536	53994640	TTATGAGGGGGAGAATCTGAAAAACAATGAAACACCAAATAATACAGATGTTATTTTTGTTCAGAAAATCGTCCCAAGATTCTCTTCTATAAAATTTTAACATAA	GGAAATTACATATAATTAAAGCATGCACCTTCAGCTTCCCGATATCCGACGGTAGTGTNNNNNNNNGGTGGCCTTTAAGAACT	53994310	53994571	+	10	uc031qse.1_exon_8_20_chr15_53994331_r_0338
15:53997269-53997418/16,29/-	0.752495	15	53997403	53997418	8	CTGCCACCTGGACTCT	53997269	53997297	1	TATTCCAAGTCTTGATAAACTAATATGTG	53997298	53997402	TCAAGATAATTTTGATAAGCATGATACTATGTCACAAAGTATTATTGACTATTTCTCTGGGCTTAAAGATGGGGCAGGAACTGCTGTAGTCACTTCATCAGAGTA	TATTCCAAGTCTTGATAAACTAATATGTGCTTCAGCTTCCCGATATCCGACGGTAGTGTNNNNNNNNCTGCCACCTGGACTCT	53997164	53997450	-	10	uc031qse.1_exon_9_20_chr15_53997185_r_0340
15:53997173-53997322/21,24/-	0.792457	15	53997302	53997322	1	CTGCTGTAGTCACTTCATCAG	53997173	53997196	1	CTTTAGTAAAAGGTCCTTGAATTT	53997197	53997301	AGTATATTCCAAGTCTTGATAAACTAATATGTGGCTGTGAAGATGGGACAATTATCATTACCCAGGCTTTGAATGCTGCCAAAGCAAGACTTCTGGAAGGTGGTT	CTTTAGTAAAAGGTCCTTGAATTTCTTCAGCTTCCCGATATCCGACGGTAGTGTNNNNNNNNCTGCTGTAGTCACTTCATCAG	53997164	53997450	-	10	uc031qse.1_exon_9_20_chr15_53997185_r_0341
15:53997117-53997266/18,27/+	0.889065	15	53997117	53997134	1	TAGTGCAGTCTGTTGAAA	53997240	53997266	1	GGTAATGATAATTGTCCCATCTTCACA	53997135	53997239	TTGCAGCTTTAGATAAATCAAATAAATAGGGTCAAATAAAATTCAAGGACCTTTTACTAAAGAACCACCTTCCAGAAGTCTTGCTTTGGCAGCATTCAAAGCCTG	GGTAATGATAATTGTCCCATCTTCACACTTCAGCTTCCCGATATCCGACGGTAGTGTNNNNNNNNTAGTGCAGTCTGTTGAAA	53997164	53997450	+	10	uc031qse.1_exon_9_20_chr15_53997185_r_0343
15:53997370-53997519/16,29/-	0.919673	15	53997504	53997519	17	TATTTTTGAAGGGAGG	53997370	53997398	1	GATAATTTTGATAAGCATGATACTATGTC	53997399	53997503	GTGCCTTGATATTTTCCATGTCTATGATGTACTGATAAACCAAATTTTCTTTTTATGTCTGTTTTCTTTTTAGAGATACCAGTAACTGCCACCTGGACTCTTCAA	GATAATTTTGATAAGCATGATACTATGTCCTTCAGCTTCCCGATATCCGACGGTAGTGTNNNNNNNNTATTTTTGAAGGGAGG	53997164	53997450	-	10	uc031qse.1_exon_9_20_chr15_53997185_r_0344
15:53998074-53998223/18,27/+	0.86041	15	53998074	53998091	2	TACAAATTCATTCTCAGA	53998197	53998223	1	TCCAGAGAAAAGTACCTTGTAAAAAGG	53998092	53998196	AGACATGTTACTAGAAAAGGAAACTGACTTACCTCTAGGAGAACCATCAAACTTGGATACAGGAACATCAGGGATGTGCCACAAAGTAATTCTTCCTGAGACTTC	TCCAGAGAAAAGTACCTTGTAAAAAGGCTTCAGCTTCCCGATATCCGACGGTAGTGTNNNNNNNNTACAAATTCATTCTCAGA	53998103	53998291	+	10	uc031qse.1_exon_10_20_chr15_53998124_r_0346
15:53998158-53998307/16,29/-	0.888311	15	53998292	53998307	4	GAATATTTCCTACATA	53998158	53998186	1	GAAGAATTACTTTGTGGCACATCCCTGAT	53998187	53998291	AAAGCTCACTTTTTGTTTAGGAACAGAGCCGTCCCTTTGTTATGGGCTACATGAATGAAAGGAAAGAGCCTTTTTACAAGGTACTTTTCTCTGGAGAAGTCTCAG	GAAGAATTACTTTGTGGCACATCCCTGATCTTCAGCTTCCCGATATCCGACGGTAGTGTNNNNNNNNGAATATTTCCTACATA	53998103	53998291	-	10	uc031qse.1_exon_10_20_chr15_53998124_r_0347
15:54002975-54003124/16,29/-	0.969274	15	54003109	54003124	3	CTGATGGAAGAGTGCT	54002975	54003003	1	GGATAAGTGTTGCTTTGTCTGTCACAGAA	54003004	54003108	TAAAGAGACCATTTATCCTCATTTACTGTGCTCTACTTCTGTGCAGGAAAATAAGGTAATGCAAGAAAAGAGTGACTGCCTCAAAGCTGTTTCACTCAGTTTCTT	GGATAAGTGTTGCTTTGTCTGTCACAGAACTTCAGCTTCCCGATATCCGACGGTAGTGTNNNNNNNNCTGATGGAAGAGTGCT	54003033	54003170	-	10	uc031qse.1_exon_11_20_chr15_54003054_r_0348
15:54003562-54003711/16,29/+	0.883696	15	54003562	54003577	4	ACCATCTTCTGTCCAG	54003683	54003711	1	AATATGAAGTTGATGCACATTATCAAAGG	54003578	54003682	ATGAGGATTCTGTGAGCAGCAATCACTTCTCCACCAGCAAAGAACTGCCCATTTCTACTAACTTCAGTCAGCAGAAGGGAAAAATCACAATAATCATAAACCTAA	AATATGAAGTTGATGCACATTATCAAAGGCTTCAGCTTCCCGATATCCGACGGTAGTGTNNNNNNNNACCATCTTCTGTCCAG	54003512	54003698	+	10	uc031qse.1_exon_12_20_chr15_54003533_r_0350
15:54003491-54003640/16,29/-	0.956327	15	54003625	54003640	5	AGTTAGTAGAAATGGG	54003491	54003519	1	GGAGCGGCATACAAAACATTCAGGTAGAA	54003520	54003624	CAGTTCTTTGCTGGTGGAGAAGTGATTGCTGCTCACAGAATCCTCATCTGGACAGAAGATGGTCACAGTTACATCTATCAGCTGCTGAACAGGTGGGCTCAGATG	GGAGCGGCATACAAAACATTCAGGTAGAACTTCAGCTTCCCGATATCCGACGGTAGTGTNNNNNNNNAGTTAGTAGAAATGGG	54003512	54003698	-	10	uc031qse.1_exon_12_20_chr15_54003533_r_0352
15:54006569-54006718/17,28/+	0.577269	15	54006569	54006585	15	TATAAATTTTAATGAAT	54006691	54006718	1	CACCAAGAGAGAATCTTCTGTGAAAATA	54006586	54006690	ATGCTTGAAATTGTAAGGAAAAAAGAGTAGGGTTCCCAAGCCAACCTGAATGCTGTTGATAGATGAGGAAAGATCCCATACTTTGAGCTCACCAGCTACTGATAC	CACCAAGAGAGAATCTTCTGTGAAAATACTTCAGCTTCCCGATATCCGACGGTAGTGTNNNNNNNNTATAAATTTTAATGAAT	54006610	54006727	+	10	uc031qse.1_exon_14_20_chr15_54006631_r_0362
15:54006656-54006805/19,26/-	0.972034	15	54006787	54006805	1	ACACAGCCCTGCGTAATTC	54006656	54006681	1	GCTGGTGAGCTCAAAGTATGGGATCT	54006682	54006786	TTAAATGACTGTGAAATGATTTTTACCTACCCAATTATATCCATGGTAAGCTTATATGTGACTTTTATTATTTTCACAGAAGATTCTCTCTTGGTGGTATCAGTA	GCTGGTGAGCTCAAAGTATGGGATCTCTTCAGCTTCCCGATATCCGACGGTAGTGTNNNNNNNNACACAGCCCTGCGTAATTC	54006610	54006727	-	10	uc031qse.1_exon_14_20_chr15_54006631_r_0364
15:54007311-54007460/16,29/-	0.608044	15	54007445	54007460	9	CAGTTTTAGATCATCT	54007311	54007339	1	TACTTTTGAATTATTTGTCAAATTATTGG	54007340	54007444	CAGTTTCCTGACTGGATCAACTGCATGTGCATTGTTCACTCCATGAGAATTCAAGGTAATAGTTGGATATTATCTGACAGTAGAGAGATTGCATATAAAAATATC	TACTTTTGAATTATTTGTCAAATTATTGGCTTCAGCTTCCCGATATCCGACGGTAGTGTNNNNNNNNCAGTTTTAGATCATCT	54007369	54007584	-	10	uc031qse.1_exon_15_20_chr15_54007390_r_0365
15:54007391-54007540/25,20/+	0.954787	15	54007391	54007415	1	TTGAATTCTCATGGAGTGAACAATG	54007521	54007540	1	AGAAGCCAGCCTTCTCCTGT	54007416	54007520	CACATGCAGTTGATCCAGTCAGGAAACTGAGATGATCTAAAACTGTGAACAACAGCCAAAGTTTTGGCATCAATTATAAGGACATCTTGATATTCTCCACAACAA	AGAAGCCAGCCTTCTCCTGTCTTCAGCTTCCCGATATCCGACGGTAGTGTNNNNNNNNTTGAATTCTCATGGAGTGAACAATG	54007369	54007584	+	10	uc031qse.1_exon_15_20_chr15_54007390_r_0366
15:54007500-54007649/16,29/+	0.92992	15	54007500	54007515	5	TCTTGATATTCTCCAC	54007621	54007649	1	GGCTACATTGAAGATTTCTCTAGACTTTA	54007516	54007620	AACAAAGAAGCCAGCCTTCTCCTGTCATCCGGAATGAGCAGTGGTAATACTACGTACATGGAAAGCAAAGCAAACATTTAATTATCACTAAAATTAACATAATTT	GGCTACATTGAAGATTTCTCTAGACTTTACTTCAGCTTCCCGATATCCGACGGTAGTGTNNNNNNNNTCTTGATATTCTCCAC	54007369	54007584	+	10	uc031qse.1_exon_15_20_chr15_54007390_r_0367
15:54008730-54008879/21,24/-	0.90023	15	54008859	54008879	1	GATGTGTGTTTGGAATGTCAC	54008730	54008753	1	AGGGCATTTGCAAATACACTTCTA	54008754	54008858	CAATGGACAGTGCATGGAGAAGGCTACACTTCCTTACAGGCACACTGCAATCTGTGTAAGTACACTCACTTCCTTCAGGGCATTTCTAGATTCTGCAACTTGTTT	AGGGCATTTGCAAATACACTTCTACTTCAGCTTCCCGATATCCGACGGTAGTGTNNNNNNNNGATGTGTGTTTGGAATGTCAC	54008783	54008902	-	10	WDR72_exon_16_20_15_54008804_r_0688
15:54008819-54008968/16,29/-	0.973384	15	54008953	54008968	3	GCTAAAGAAAAACTTG	54008819	54008847	1	GCATGGAGAAGGCTACACTTCCTTACAGG	54008848	54008952	GTGGCACAAAAATTATTCCAGCCAATTGAGTGGAAATGACAGAGAATAACACAAAGTTATCTTCTGCTAGGGAGATGTGTGTTTGGAATGTCACCAATGGACAGT	GCATGGAGAAGGCTACACTTCCTTACAGGCTTCAGCTTCCCGATATCCGACGGTAGTGTNNNNNNNNGCTAAAGAAAAACTTG	54008783	54008902	-	10	uc031qse.1_exon_16_20_chr15_54008804_r_0369
15:54014920-54015069/16,29/-	0.773844	15	54015054	54015069	1	TCGGTAACATGTTTGG	54014920	54014948	1	AAAAACTACAATGGAATACAATTTTAGGG	54014949	54015053	CAAGAGCAAGGGACTTCTCTAAACAGCCCTACATTGTTAGTGCTGCTGAAAATGGGTAGGTATGGTATGTAAACTTTGTCCCCTTCTCCATTTCCTTCCCTTTTT	AAAAACTACAATGGAATACAATTTTAGGGCTTCAGCTTCCCGATATCCGACGGTAGTGTNNNNNNNNTCGGTAACATGTTTGG	54014978	54015125	-	10	uc031qse.1_exon_17_20_chr15_54014999_r_0371
15:54015026-54015175/17,28/-	0.915098	15	54015159	54015175	2	ACTATATTGTGGTGTTT	54015026	54015053	1	CAAGAGCAAGGGACTTCTCTAAACAGCC	54015054	54015158	TTATTCTTCAAACAGTTTACAATTATTTAAAAGCTCACTCTCATTATTTTCAGATTTCAGCGAAAGAACTCCTATTTGGTCATTCAGCTTCGGTAACATGTTTGG	CAAGAGCAAGGGACTTCTCTAAACAGCCCTTCAGCTTCCCGATATCCGACGGTAGTGTNNNNNNNNACTATATTGTGGTGTTT	54014978	54015125	-	10	uc031qse.1_exon_17_20_chr15_54014999_r_0372
15:54025275-54025424/16,29/+	0.771479	15	54025275	54025290	4	CATGATGGCAGTGATG	54025396	54025424	1	CTTTTTGAAATTTGAGGAAACCGATAATA	54025291	54025395	CTGTGGGGAGGGGCCTTCTGTCCCCAGAGTGCCACTGCCTGCAGGGAAGTCCTCATTTTGGGCGAATCCTGACATACAAAGAAGGGAAGAAGCATACATGGTCAT	CTTTTTGAAATTTGAGGAAACCGATAATACTTCAGCTTCCCGATATCCGACGGTAGTGTNNNNNNNNCATGATGGCAGTGATG	54025173	54025378	+	10	uc031qse.1_exon_18_20_chr15_54025194_r_0375
15:54025165-54025314/23,22/+	0.920129	15	54025165	54025187	1	CTGTTTCAATATCAGTAGCTTTC	54025293	54025314	1	GTGGGGAGGGGCCTTCTGTCCC	54025188	54025292	ACTAACCTTTAGTTCATGTGAGAGATTCCAGAGACAGAGCTGACCCTCTTGACTTCCAGTCACAATCGTTCGCTGGTCATCAGTGATCATGATGGCAGTGATGCT	GTGGGGAGGGGCCTTCTGTCCCCTTCAGCTTCCCGATATCCGACGGTAGTGTNNNNNNNNCTGTTTCAATATCAGTAGCTTTC	54025173	54025378	+	10	uc031qse.1_exon_18_20_chr15_54025194_r_0377
19:51410286-51410435/16,29/+	0.895645	19	51410286	51410301	5	GAAAGACACAAGGCCC	51410407	51410435	1	GAAAGGAACTAAATGAGACTGAGAAACAA	51410302	51410406	TGCAAGTACCCGTTGCAGATCAGGGGCCCCCCAGAGTCACCCTGTTGTGAAGAGAGGGAGAGTCAGAATTCAAAACACAGAGAGGTGGAAATGGATGTGGGCTCA	GAAAGGAACTAAATGAGACTGAGAAACAACTTCAGCTTCCCGATATCCGACGGTAGTGTNNNNNNNNGAAAGACACAAGGCCC	51409587	51410362	+	10	uc002puc.1_exon_0_20_chr19_51409608_r_0395
19:51410220-51410369/23,22/-	0.830264	19	51410347	51410369	1	TTCTGACTCTCCCTCTCTTCACA	51410220	51410241	1	CAACCTCTGCAAATTCACTGAG	51410242	51410346	ACAGGGTGACTCTGGGGGGCCCCTGATCTGCAACGGGTACTTGCAGGGCCTTGTGTCTTTCGGAAAAGCCCCGTGTGGCCAAGTTGGCGTGCCAGGTGTCTACAC	CAACCTCTGCAAATTCACTGAGCTTCAGCTTCCCGATATCCGACGGTAGTGTNNNNNNNNTTCTGACTCTCCCTCTCTTCACA	51409587	51410362	-	10	uc002puc.1_exon_0_20_chr19_51409608_r_0396
19:51410113-51410262/27,18/+	0.895421	19	51410113	51410139	1	GCTGGGAACAGATATTCCTGAATTCCT	51410245	51410262	1	TAGACACCTGGCACGCCA	51410140	51410244	TCCGCAGGATGTATTTGGGGGTCAATTTCATGGGTTCCCAGTCCCCAGAGTTAACTGGCCTGGACGGTTTTCTCTATCCACTCAGTGAATTTGCAGAGGTTGGTG	TAGACACCTGGCACGCCACTTCAGCTTCCCGATATCCGACGGTAGTGTNNNNNNNNGCTGGGAACAGATATTCCTGAATTCCT	51409587	51410362	+	10	uc002puc.1_exon_0_20_chr19_51409608_r_0397
19:51411537-51411686/22,23/-	0.623202	19	51411665	51411686	1	CTCTATGACCCGCTGTACCACC	51411537	51411559	1	GACAGAGACACACAGGGCCGCAT	51411560	51411664	CCAGCATGTTCTGCGCCGGCGGAGGGCACGACCAGAAGGACTCCTGCAACGTGAGAGAGGGGAAAGGGGAGGGCAGGCGACTCAGGGAAGGGTGGAGAAGGGGGA	GACAGAGACACACAGGGCCGCATCTTCAGCTTCCCGATATCCGACGGTAGTGTNNNNNNNNCTCTATGACCCGCTGTACCACC	51411225	51412105	-	10	uc002pud.1_exon_1_20_chr19_51411835_r_0401
19:51411615-51411764/20,25/+	0.722992	19	51411615	51411634	1	GTTGCAGGAGTCCTTCTGGT	51411740	51411764	1	TAGGCATTCTGCCTGGGACGCAGAG	51411635	51411739	CGTGCCCTCCGCCGGCGCAGAACATGCTGGGGTGGTACAGCGGGTCATAGAGCTTACTGCAGACCTCCTCAGACACCACCGACACGTTCACGCACTGCAGCACGG	TAGGCATTCTGCCTGGGACGCAGAGCTTCAGCTTCCCGATATCCGACGGTAGTGTNNNNNNNNGTTGCAGGAGTCCTTCTGGT	51411225	51412105	+	10	uc002pud.1_exon_1_20_chr19_51411835_r_0403
19:51411825-51411974/17,28/+	0.784827	19	51411825	51411841	1	GTGAGCTCACCGTTCGC	51411947	51411974	1	CTTGATGAGCATGAGGTCGTTAGCGAGC	51411842	51411946	CAGCAGACCCCAGCCAGAAACGAGGCAAGAGTTCCCCGCGGTAGGGCACTGCGAAGCAATGCTGATGCTCCGGATGGTGTCAGACTCGGACACGGATTCGTCCAA	CTTGATGAGCATGAGGTCGTTAGCGAGCCTTCAGCTTCCCGATATCCGACGGTAGTGTNNNNNNNNGTGAGCTCACCGTTCGC	51411225	51412105	+	10	uc002pud.1_exon_1_20_chr19_51411835_r_0405
19:51411963-51412112/16,29/-	0.672468	19	51412097	51412112	5	AACTGACCTGCCCTCC	51411963	51411991	1	GAGTACAACAGACCCTTGCTCGCTAACGA	51411992	51412096	GTGGCCCACAGCTCCTACACCATCGGGCTGGGCCTGCACAGTCTTGAGGCCGACCAAGAGCCAGGGAGCCAGATGGTGGAGGCCAGCCTCTCCGTACGGCACCCA	GAGTACAACAGACCCTTGCTCGCTAACGACTTCAGCTTCCCGATATCCGACGGTAGTGTNNNNNNNNAACTGACCTGCCCTCC	51411225	51412105	-	10	uc002pud.1_exon_1_20_chr19_51411835_r_0406
19:51411895-51412044/25,20/+	0.867692	19	51411895	51411919	1	AAGCAATGCTGATGCTCCGGATGGT	51412025	51412044	1	CTGGCTCCCTGGCTCTTGGT	51411920	51412024	GTCAGACTCGGACACGGATTCGTCCAACTTGATGAGCATGAGGTCGTTAGCGAGCAAGGGTCTGTTGTACTCTGGGTGCCGTACGGAGAGGCTGGCCTCCACCAT	CTGGCTCCCTGGCTCTTGGTCTTCAGCTTCCCGATATCCGACGGTAGTGTNNNNNNNNAAGCAATGCTGATGCTCCGGATGGT	51411225	51412105	+	10	uc002pud.1_exon_1_20_chr19_51411835_r_0407
19:51411690-51411839/21,24/-	0.808999	19	51411819	51411839	1	GAACGGTGAGCTCACGGGTGT	51411690	51411713	1	GTGGTGTCTGAGGAGGTCTGCAGT	51411714	51411818	GTGTCTGCCCTCTTCAAGGAGGTCCTCTGCCCAGTCGCGGGGGCTGACCCAGAGCTCTGCGTCCCAGGCAGAATGCCTACCGTGCTGCAGTGCGTGAACGTGTCG	GTGGTGTCTGAGGAGGTCTGCAGTCTTCAGCTTCCCGATATCCGACGGTAGTGTNNNNNNNNGAACGGTGAGCTCACGGGTGT	51411225	51412105	-	10	uc002pud.1_exon_1_20_chr19_51411835_r_0412
19:51411772-51411921/25,20/-	0.551679	19	51411897	51411921	1	ACACCATCCGGAGCATCAGCATTGC	51411772	51411791	1	TGCCCAGTCGCGGGGGCTGA	51411792	51411896	TTCGCAGTGCCCTACCGCGGGGAACTCTTGCCTCGTTTCTGGCTGGGGTCTGCTGGCGAACGGTGAGCTCACGGGTGTGTGTCTGCCCTCTTCAAGGAGGTCCTC	TGCCCAGTCGCGGGGGCTGACTTCAGCTTCCCGATATCCGACGGTAGTGTNNNNNNNNACACCATCCGGAGCATCAGCATTGC	51411225	51412105	-	10	uc002pud.1_exon_1_20_chr19_51411835_r_0413
19:51412024-51412173/22,23/-	0.964885	19	51412152	51412173	1	GGAGATGGGGATGGGAATGGGG	51412024	51412046	1	CGACCAAGAGCCAGGGAGCCAGA	51412047	51412151	TTGAAGATGAGAATGGAGGTAAGGATGTAGTTGCCACAAAACTGACCTGCCCTCCGTGGCCCACAGCTCCTACACCATCGGGCTGGGCCTGCACAGTCTTGAGGC	CGACCAAGAGCCAGGGAGCCAGACTTCAGCTTCCCGATATCCGACGGTAGTGTNNNNNNNNGGAGATGGGGATGGGAATGGGG	51411225	51412105	-	10	uc002pud.1_exon_1_20_chr19_51411835_r_0414
19:51412546-51412695/22,23/-	0.830273	19	51412674	51412695	1	ATCCCATCCCTGACTCCGCCCT	51412546	51412568	1	TCTGCTCGGGCGTCCTGGTGCAT	51412569	51412673	CAGGATCGCTCGTCTCTGGTAGCTGCAGCCAAATCATAAACGGCGAGGACTGCAGCCCGCACTCGCAGCCCTGGCAGGCGGCACTGGTCATGGAAAACGAATTGT	TCTGCTCGGGCGTCCTGGTGCATCTTCAGCTTCCCGATATCCGACGGTAGTGTNNNNNNNNATCCCATCCCTGACTCCGCCCT	51412248	51412690	-	10	uc002pua.1_exon_3_20_chr19_51412508_r_0421
19:51413926-51414075/17,28/-	0.888018	19	51414059	51414075	4	CAAAGAGAGGGATGGAG	51413926	51413953	1	CCTCATCCTTGGTGTCGCAGGTATCTGA	51413954	51414058	AGACTTGGGCTGAAGATCCCCAGACACGGCTAAGTCTCAGTCCTCATCCCCAGGTGCTGACGTGATGGCCACAGCAGGAAATCCCTGGGGCTGGTTCCTGGGGTA	CCTCATCCTTGGTGTCGCAGGTATCTGACTTCAGCTTCCCGATATCCGACGGTAGTGTNNNNNNNNCAAAGAGAGGGATGGAG	51413913	51414014	-	10	uc002puc.1_exon_4_20_chr19_51413934_r_0422
19:51413873-51414022/16,29/-	0.948531	19	51414007	51414022	4	TCAGTCCTCATCCCCA	51413873	51413901	1	GCTTGGGGGCACAGTGTTTGTTAATGTTC	51413902	51414006	GGTGCTGACGTGATGGCCACAGCAGGAAATCCCTGGGGCTGGTTCCTGGGGTACCTCATCCTTGGTGTCGCAGGTATCTGAGTATGCGTGTGTGTGTCTGTCCGT	GCTTGGGGGCACAGTGTTTGTTAATGTTCCTTCAGCTTCCCGATATCCGACGGTAGTGTNNNNNNNNTCAGTCCTCATCCCCA	51413913	51414014	-	10	uc002puc.1_exon_4_20_chr19_51413934_r_0423
19:51293939-51294073/16,29/+	0.124697	19	51293939	51293954	2	TGGGCCAGCTGACCAC	51294045	51294073	1	GCAGCTGGAGCTGGGCCGCTTCCTGAGGA	51293955	51294044	GGTGAGAAGCGGGTAGGCGGTGAGGGCAAGGGTGGGAGGGGTGGGGAGTGGTAGGCTGAGGCTGTTCTGTCCCCAGGAGGGGGTCCGCCA	GCAGCTGGAGCTGGGCCGCTTCCTGAGGACTTCAGCTTCCCGATATCCGACGGTAGTGTNNNNNNNNTGGGCCAGCTGACCAC	51293571	51294217	+	10	uc002pta.1_exon_2_100_chr19_51294031_f_0001
19:51293873-51293962/26,19/-	0.323723	19	51293937	51293962	1	TTCTCACCGTGGTCAGCTGGCCCAGG	51293873	51293891	1	GGGTAGGAGGCCAGCGGGG	51293892	51293936	CCTCGTGGCCACAGGGTGGAGGCCACCTCCTTGTGTGGGTCCATG	GGGTAGGAGGCCAGCGGGGCTTCAGCTTCCCGATATCCGACGGTAGTGTNNNNNNNNTTCTCACCGTGGTCAGCTGGCCCAGG	51293571	51294217	-	10	uc002pta.1_exon_2_100_chr19_51294031_f_0002
19:51293802-51293906/23,22/+	0.38348	19	51293802	51293824	1	GCCTGCCCTTAGCTCCCCCAGGG	51293885	51293906	1	CCTACCCCATGGACCCACACAA	51293825	51293884	CTAGCCCTGACCAGTCCTGTCCCCAGGTATTCCGCCATGGCGACCGGGCCCCGCTGGCCT	CCTACCCCATGGACCCACACAACTTCAGCTTCCCGATATCCGACGGTAGTGTNNNNNNNNGCCTGCCCTTAGCTCCCCCAGGG	51293571	51294217	+	10	uc002pta.1_exon_2_100_chr19_51294031_f_0003
19:51293830-51293934/25,20/+	0.483617	19	51293830	51293854	1	CCTGACCAGTCCTGTCCCCAGGTAT	51293915	51293934	1	CCTCCACCCTGTGGCCACGA	51293855	51293914	TCCGCCATGGCGACCGGGCCCCGCTGGCCTCCTACCCCATGGACCCACACAAGGAGGTGG	CCTCCACCCTGTGGCCACGACTTCAGCTTCCCGATATCCGACGGTAGTGTNNNNNNNNCCTGACCAGTCCTGTCCCCAGGTAT	51293571	51294217	+	10	uc002pta.1_exon_2_100_chr19_51294031_f_0004
19:51293753-51293837/25,20/-	0.512109	19	51293813	51293837	1	TGGTCAGGGCTAGCCCTGGGGGAGC	51293753	51293772	1	AACACCAGGGGTCCTTCTGG	51293773	51293812	TAAGGGCAGGCCGGGGTGGGGGCGCCTCACCAGAGCCACG	AACACCAGGGGTCCTTCTGGCTTCAGCTTCCCGATATCCGACGGTAGTGTNNNNNNNNTGGTCAGGGCTAGCCCTGGGGGAGC	51293571	51294217	-	10	uc002pta.1_exon_2_100_chr19_51294031_f_0005
19:51293597-51293736/22,23/-	0.372877	19	51293715	51293736	8	AGCACCAGCAGCAGCAGCAGCA	51293597	51293619	1	CCTGTCCCAGCCCTGCACTCAGC	51293620	51293714	GGAGAGGTCCAGCAGGGTGGCCCCAAAACCCCAGGCCGGCCATTTCCACCCAGCCCAGACGCTGAGCTCAGCCCACTGTCTGGGCCGCAGCCCCG	CCTGTCCCAGCCCTGCACTCAGCCTTCAGCTTCCCGATATCCGACGGTAGTGTNNNNNNNNAGCACCAGCAGCAGCAGCAGCA	51293571	51294217	-	10	uc002pta.1_exon_2_100_chr19_51294031_f_0007
19:51294014-51294098/16,29/-	0.597391	19	51294083	51294098	11	GGACTCAGGAAGGCCT	51294014	51294042	1	GCGGACCCCCTCCTGGGGACAGAACAGCC	51294043	51294082	CGTAGCGGCTCCTCAGGAAGCGGCCCAGCTCCAGCTGCTG	GCGGACCCCCTCCTGGGGACAGAACAGCCCTTCAGCTTCCCGATATCCGACGGTAGTGTNNNNNNNNGGACTCAGGAAGGCCT	51293571	51294217	-	10	uc002pta.1_exon_2_100_chr19_51294031_f_0008
19:51294047-51294186/23,22/-	0.616765	19	51294164	51294186	1	GAGCGTTGTAGTCAGTGGAGGTC	51294047	51294068	1	AGGAAGCGGCCCAGCTCCAGCT	51294069	51294163	ACAGGTGGGAGGTCAGGGGGCCAGGTGGGGGTCACTATGGCCCTACCTCCTCCCGCCGGTACTCCGGACTCAGGAAGGCCTCGTAGCGGCTCCTC	AGGAAGCGGCCCAGCTCCAGCTCTTCAGCTTCCCGATATCCGACGGTAGTGTNNNNNNNNGAGCGTTGTAGTCAGTGGAGGTC	51293571	51294217	-	10	uc002pta.1_exon_2_100_chr19_51294031_f_0009
19:51293679-51293788/16,29/+	0.721558	19	51293679	51293694	11	GCCTGGGGTTTTGGGG	51293760	51293788	1	GACCCCTGGTGTTCGTGGCTCTGGTGAGG	51293695	51293759	CCACCCTGCTGGACCTCTCCTGCTGCTGCTGCTGCTGGTGCTGCCACCCCGGGCCCTGCCAGAAG	GACCCCTGGTGTTCGTGGCTCTGGTGAGGCTTCAGCTTCCCGATATCCGACGGTAGTGTNNNNNNNNGCCTGGGGTTTTGGGG	51293571	51294217	+	10	uc002pta.1_exon_2_100_chr19_51294031_f_0012
19:51293893-51293992/16,29/-	0.583731	19	51293977	51293992	18	CTCCCACCCTTGCCCT	51293893	51293921	1	GTGGAGGCCACCTCCTTGTGTGGGTCCAT	51293922	51293976	CACCGCCTACCCGCTTCTCACCGTGGTCAGCTGGCCCAGGCCTCGTGGCCACAGG	GTGGAGGCCACCTCCTTGTGTGGGTCCATCTTCAGCTTCCCGATATCCGACGGTAGTGTNNNNNNNNCTCCCACCCTTGCCCT	51293571	51294217	-	10	uc002pta.1_exon_2_100_chr19_51294031_f_0013
19:51295006-51295110/25,20/-	0.386733	19	51295086	51295110	1	TCTCTCTCCACCCGCTCCCTCCCTC	51295006	51295025	1	ATCGGCCTCCAGCGGGCCTC	51295026	51295085	GCCACACGTGGGTCCAGCCCCCTGACCTTATCCTCAGCCACGGGCACCGTGTGCACCGGG	ATCGGCCTCCAGCGGGCCTCCTTCAGCTTCCCGATATCCGACGGTAGTGTNNNNNNNNTCTCTCTCCACCCGCTCCCTCCCTC	51294812	51295159	-	10	uc002pta.1_exon_3_100_chr19_51294913_f_0016
19:51294947-51295076/16,29/+	0.481032	19	51294947	51294962	3	TGGAGAGTGCCCAGGC	51295048	51295076	1	GCTGAGGATAAGGTCAGGGGGCTGGACCC	51294963	51295047	CAACCTTGCCGGGCTGTTTCCCGAGGCTGCTCCAGGGAGCCCCGAGGCCCGCTGGAGGCCGATCCCGGTGCACACGGTGCCCGTG	GCTGAGGATAAGGTCAGGGGGCTGGACCCCTTCAGCTTCCCGATATCCGACGGTAGTGTNNNNNNNNTGGAGAGTGCCCAGGC	51294812	51295159	+	10	uc002pta.1_exon_3_100_chr19_51294913_f_0017
19:51294822-51294971/16,29/-	0.501084	19	51294956	51294971	5	GCAAGGTTGGCCTGGG	51294822	51294850	1	TGGCAAATCAGAAGCCTCAGATTCACTTT	51294851	51294955	CACTCTCCAGCGTGCGGTCAAAGTCCGTGCTGCGGATGTACACCTGGAGCGGGGTGGAGAGAGGGCACGCGGGGGGTCGTGGTTGGGGACAGAGGTCAGCTGTCG	TGGCAAATCAGAAGCCTCAGATTCACTTTCTTCAGCTTCCCGATATCCGACGGTAGTGTNNNNNNNNGCAAGGTTGGCCTGGG	51294812	51295159	-	10	uc002pta.1_exon_3_100_chr19_51294913_f_0019
19:51294925-51295004/16,29/-	0.812032	19	51294989	51295004	15	GGGCTCCCTGGAGCAG	51294925	51294953	1	CTCTCCAGCGTGCGGTCAAAGTCCGTGCT	51294954	51294988	CCTCGGGAAACAGCCCGGCAAGGTTGGCCTGGGCA	CTCTCCAGCGTGCGGTCAAAGTCCGTGCTCTTCAGCTTCCCGATATCCGACGGTAGTGTNNNNNNNNGGGCTCCCTGGAGCAG	51294812	51295159	-	10	uc002pta.1_exon_3_100_chr19_51294913_f_0020
19:51295397-51295526/16,29/+	0.195256	19	51295397	51295412	2	CCGAGTACCAGGAGGC	51295498	51295526	1	GGGCTTCCTGAGTCGCCTGGAGAACTTCA	51295413	51295497	CCTGGAGGGCTGGACGGTGAGCAGGGCGGCGGTGGGGGGCGGGATGCAGGGGATGGGCCTGGGCTCACCCAGCCCCGCGCATCCA	GGGCTTCCTGAGTCGCCTGGAGAACTTCACTTCAGCTTCCCGATATCCGACGGTAGTGTNNNNNNNNCCGAGTACCAGGAGGC	51295229	51295694	+	10	uc002pta.1_exon_5_100_chr19_51295499_f_0023
19:51295415-51295554/26,19/-	0.257191	19	51295529	51295554	1	AGTGGCTCTCCAACCAGCGACAGTCC	51295415	51295433	1	CTCACCGTCCAGCCCTCCA	51295434	51295528	CGTGAAGTTCTCCAGGCGACTCAGGAAGCCCTGGATGCGCGGGGCTGGGTGAGCCCAGGCCCATCCCCTGCATCCCGCCCCCCACCGCCGCCCTG	CTCACCGTCCAGCCCTCCACTTCAGCTTCCCGATATCCGACGGTAGTGTNNNNNNNNAGTGGCTCTCCAACCAGCGACAGTCC	51295229	51295694	-	10	uc002pta.1_exon_5_100_chr19_51295499_f_0024
19:51295361-51295440/21,24/+	0.454322	19	51295361	51295381	1	GATACCACGAGCTGCTGCGGG	51295417	51295440	1	GAGGGCTGGACGGTGAGCAGGGCG	51295382	51295416	AGGCCACCGAGGCCGCCGAGTACCAGGAGGCCCTG	GAGGGCTGGACGGTGAGCAGGGCGCTTCAGCTTCCCGATATCCGACGGTAGTGTNNNNNNNNGATACCACGAGCTGCTGCGGG	51295229	51295694	+	10	uc002pta.1_exon_5_100_chr19_51295499_f_0025
19:51295498-51295642/16,29/-	0.775522	19	51295627	51295642	6	TGGAAACAGGTGTCCT	51295498	51295526	1	TGAAGTTCTCCAGGCGACTCAGGAAGCCC	51295527	51295626	TAAACCCTTGGCTGGGAAGGGGCAGGGCTCACCTGGCACATGAGGGTGTCCAGAACCTTCCATGCCCTGCGCAGTGGCTCTCCAACCAGCGACAGTCCCG	TGAAGTTCTCCAGGCGACTCAGGAAGCCCCTTCAGCTTCCCGATATCCGACGGTAGTGTNNNNNNNNTGGAAACAGGTGTCCT	51295229	51295694	-	10	uc002pta.1_exon_5_100_chr19_51295499_f_0028
19:51295299-51295378/16,29/-	0.79807	19	51295363	51295378	1	GCAGCAGCTCGTGGTA	51295299	51295327	1	GGGGAAAACTGAGTCTCAGAGAGGACAGC	51295328	51295362	TCGGGGACAGCTGCGCATGGGGAACCTCAGCAGCT	GGGGAAAACTGAGTCTCAGAGAGGACAGCCTTCAGCTTCCCGATATCCGACGGTAGTGTNNNNNNNNGCAGCAGCTCGTGGTA	51295229	51295694	-	10	uc002pta.1_exon_5_100_chr19_51295499_f_0029
19:51295330-51295409/22,23/-	0.555008	19	51295388	51295409	1	TCCTGGTACTCGGCGGCCTCGG	51295330	51295352	1	CTGCGCATGGGGAACCTCAGCAG	51295353	51295387	TGGCCTCCCGCAGCAGCTCGTGGTATCGGGGACAG	CTGCGCATGGGGAACCTCAGCAGCTTCAGCTTCCCGATATCCGACGGTAGTGTNNNNNNNNTCCTGGTACTCGGCGGCCTCGG	51295229	51295694	-	10	uc002pta.1_exon_5_100_chr19_51295499_f_0030
19:51297038-51297172/16,29/+	0.486623	19	51297038	51297053	2	CACCCCGGGCAGCAGA	51297144	51297172	1	GGGATCCTGCTGAATGCTATCCTTGCAAA	51297054	51297143	GAAGGCCCAGCTGACAGGGGGTGAGGTGTGGGTCTGGGAGGCTGGGGTGCCTTCCTCTGGGAGAGTCTAAGCTCTTTTTTCCCATCCTCA	GGGATCCTGCTGAATGCTATCCTTGCAAACTTCAGCTTCCCGATATCCGACGGTAGTGTNNNNNNNNCACCCCGGGCAGCAGA	51296840	51297327	+	10	uc002pta.1_exon_7_100_chr19_51297145_f_0033
19:51296942-51297021/21,24/+	0.72567	19	51296942	51296962	1	AAGCCCACGGTCTTCCACTAC	51296998	51297021	1	GCCCAGATCTCGGCTTTGGATATT	51296963	51296997	CAGCCTGGGCCTCCCCAGATGTCCTGCGGACTCTT	GCCCAGATCTCGGCTTTGGATATTCTTCAGCTTCCCGATATCCGACGGTAGTGTNNNNNNNNAAGCCCACGGTCTTCCACTAC	51296840	51297327	+	10	uc002pta.1_exon_7_100_chr19_51297145_f_0034
19:51296908-51296987/16,29/-	0.860593	19	51296972	51296987	7	AGGACATCTGGGGAGG	51296908	51296936	1	GGGGAGACAGGACAGATGGACCATCCTGA	51296937	51296971	CCCAGGCTGGTAGTGGAAGACCGTGGGCTTGCTGT	GGGGAGACAGGACAGATGGACCATCCTGACTTCAGCTTCCCGATATCCGACGGTAGTGTNNNNNNNNAGGACATCTGGGGAGG	51296840	51297327	-	10	uc002pta.1_exon_7_100_chr19_51297145_f_0037
19:51296980-51297089/18,27/+	0.890991	19	51296980	51296997	2	GATGTCCTGCGGACTCTT	51297063	51297089	1	GCTGACAGGGGGTGAGGTGTGGGTCTG	51296998	51297062	GCCCAGATCTCGGCTTTGGATATTGGAGCCCACGTGGGCCCACCCCGGGCAGCAGAGAAGGCCCA	GCTGACAGGGGGTGAGGTGTGGGTCTGCTTCAGCTTCCCGATATCCGACGGTAGTGTNNNNNNNNGATGTCCTGCGGACTCTT	51296840	51297327	+	10	uc002pta.1_exon_7_100_chr19_51297145_f_0038
19:51297104-51297253/16,29/+	0.956507	19	51297104	51297119	11	CTTCCTCTGGGAGAGT	51297225	51297253	1	GCTGTGAGTCCTTGGGAAGCAGTGCCACA	51297120	51297224	CTAAGCTCTTTTTTCCCATCCTCAGGGATCCTGCTGAATGCTATCCTTGCAAACTTCTCCCGGGTCCAGCGCCTGGGGCTGCCCCTCAAGATGGTCATGTACTCA	GCTGTGAGTCCTTGGGAAGCAGTGCCACACTTCAGCTTCCCGATATCCGACGGTAGTGTNNNNNNNNCTTCCTCTGGGAGAGT	51296920	51297247	+	10	ACPT_exon_7_20_19_51297145_f_0852
19:51297170-51297254/17,28/-	0.92007	19	51297238	51297254	1	ATGTGGCACTGCTTCCC	51297170	51297197	1	CCCCAGGCGCTGGACCCGGGAGAAGTTT	51297198	51297237	AAGGACTCACAGCTGAGTACATGACCATCTTGAGGGGCAG	CCCCAGGCGCTGGACCCGGGAGAAGTTTCTTCAGCTTCCCGATATCCGACGGTAGTGTNNNNNNNNATGTGGCACTGCTTCCC	51296840	51297327	-	10	uc002pta.1_exon_7_100_chr19_51297145_f_0041
19:51298038-51298157/16,29/-	0.357398	19	51298142	51298157	2	GGCAGTCAGCTGGTAG	51298038	51298066	1	TAGAAGAGGGAGACGGTGACATTCCTGGA	51298067	51298141	AAGCGGCCTAGTGGACAGGGGGCCGGGCACCCGGGGAGGCTGAGAGGCAGGGGCAGGTGGGCGGAGTCATTGCGG	TAGAAGAGGGAGACGGTGACATTCCTGGACTTCAGCTTCCCGATATCCGACGGTAGTGTNNNNNNNNGGCAGTCAGCTGGTAG	51297613	51298581	-	10	uc002pta.1_exon_10_100_chr19_51298300_f_0045
19:51298125-51298274/17,28/+	0.368587	19	51298125	51298141	1	TGTCCACTAGGCCGCTT	51298247	51298274	1	GAGTGGAGGGTTGCCAAGTCCTGGCACT	51298142	51298246	CTACCAGCTGACTGCCCCGGCCCGGCCTCCCGCCCATGGGGTCTCCTGCCATGGCCCCTATGAGGCTGCCATCCCCCCAGGTGACAGTCCTCTGTGTTGGGGTGG	GAGTGGAGGGTTGCCAAGTCCTGGCACTCTTCAGCTTCCCGATATCCGACGGTAGTGTNNNNNNNNTGTCCACTAGGCCGCTT	51297613	51298581	+	10	uc002pta.1_exon_10_100_chr19_51298300_f_0047
19:51298288-51298437/16,29/+	0.687082	19	51298288	51298303	16	TTCTCCCTGCAGCTCC	51298409	51298437	1	CGTGTGAGCCAGAAACCAGGGCTTCCCTA	51298304	51298408	AGTGGTGCCCCTGCTGGCCGGAGCTGTAGCTGTGCTGGTGGCACTCAGCTTGGGGCTGGGCCTGCTGGCCTGGAGACCAGGGTGCCTGCGGGCCTTGGGGGGCCC	CGTGTGAGCCAGAAACCAGGGCTTCCCTACTTCAGCTTCCCGATATCCGACGGTAGTGTNNNNNNNNTTCTCCCTGCAGCTCC	51297613	51298581	+	10	uc002pta.1_exon_10_100_chr19_51298300_f_0050
19:51297658-51297797/16,29/-	0.768144	19	51297782	51297797	19	AAAGCCGAGGCAGGCA	51297658	51297686	1	GCACTTCTCTCTGGAGGCCTTTCTCCTGA	51297687	51297781	GCATATGGCGGGGTGTGTCCATCATAGAGGCCCAGGGCCCCCTGGAGGGCCAGCAGGGTGCTGTCATGCTGCAGGTGGACCCGAGGGCTGAGACG	GCACTTCTCTCTGGAGGCCTTTCTCCTGACTTCAGCTTCCCGATATCCGACGGTAGTGTNNNNNNNNAAAGCCGAGGCAGGCA	51297613	51298581	-	10	uc002pta.1_exon_10_100_chr19_51298300_f_0051
19:51297715-51297829/23,22/-	0.834558	19	51297807	51297829	1	TTGGCGGGATTCCCCAGGTGCTT	51297715	51297736	1	AGGGCCAGCAGGGTGCTGTCAT	51297737	51297806	CCGGAACTCAAAGCCGAGGCAGGCAGCATATGGCGGGGTGTGTCCATCATAGAGGCCCAGGGCCCCCTGG	AGGGCCAGCAGGGTGCTGTCATCTTCAGCTTCCCGATATCCGACGGTAGTGTNNNNNNNNTTGGCGGGATTCCCCAGGTGCTT	51297613	51298581	-	10	uc002pta.1_exon_10_100_chr19_51298300_f_0053
19:51297975-51298084/18,27/-	0.888222	19	51298067	51298084	1	TGGGCGGAGTCATTGCGG	51297975	51298001	1	TTGATCTTAAAGCCTGGAGAAAAGGGC	51298002	51298066	TAGAAGAGGGAGACGGTGACATTCCTGGAGAGAGAGGACATGGTGGCACCTCCTCCCTCCTGTCA	TTGATCTTAAAGCCTGGAGAAAAGGGCCTTCAGCTTCCCGATATCCGACGGTAGTGTNNNNNNNNTGGGCGGAGTCATTGCGG	51297613	51298581	-	10	uc002pta.1_exon_10_100_chr19_51298300_f_0056
19:51297775-51297869/16,29/+	0.930852	19	51297775	51297790	6	CATATGCTGCCTGCCT	51297841	51297869	1	GAGAATGGTTTGGTGCCCAGGGACATGGG	51297791	51297840	CGGCTTTGAGTTCCGGAAGCACCTGGGGAATCCCGCCAAAGATGGAGGGT	GAGAATGGTTTGGTGCCCAGGGACATGGGCTTCAGCTTCCCGATATCCGACGGTAGTGTNNNNNNNNCATATGCTGCCTGCCT	51297613	51298581	+	10	uc002pta.1_exon_10_100_chr19_51298300_f_0059
19:51298230-51298354/16,29/+	0.889063	19	51298230	51298245	6	CCTCTGTGTTGGGGTG	51298326	51298354	1	GCTGTAGCTGTGCTGGTGGCACTCAGCTT	51298246	51298325	GGAGTGGAGGGTTGCCAAGTCCTGGCACTCACCCCCCGCGTGTTCTCCCTGCAGCTCCAGTGGTGCCCCTGCTGGCCGGA	GCTGTAGCTGTGCTGGTGGCACTCAGCTTCTTCAGCTTCCCGATATCCGACGGTAGTGTNNNNNNNNCCTCTGTGTTGGGGTG	51297613	51298581	+	10	uc002pta.1_exon_10_100_chr19_51298300_f_0061
11:73100111-73100260/17,28/+	0.265034	11	73100111	73100127	1	TGCCTGTCCCTGCCGCT	73100233	73100260	1	TGGGGATGGGCCCTGGGAAGGAGAAAAG	73100128	73100232	CTGCCGAGCCTCCTCTCCATCTGCCCTAGGCCGGCGACCACCAGGGGCCTGAGGATGAAGCCAAGTCTGCTGTGCCGGCCCCTGTCCTGCTTCCTTATGGTGAGC	TGGGGATGGGCCCTGGGAAGGAGAAAAGCTTCAGCTTCCCGATATCCGACGGTAGTGTNNNNNNNNTGCCTGTCCCTGCCGCT	73100056	73100326	+	10	uc001otw.3_exon_1_100_chr11_73100157_f_0013
11:73101620-73101769/25,20/+	0.451936	11	73101620	73101644	1	CTGACATCAACAACCCTTTGGCAGT	73101750	73101769	1	GGTCCTCAGGCTTGGCTCCT	73101645	73101749	GCCCACCTGGGGAGGAGCCCGACCTGGTGAGCATTGCCCTGCTCTCCTGCCTGTCCTGGGAGGGCCCTGAGGGCCAGGGGCAGAGTCCTGTGCCTGGCCCCCAAG	GGTCCTCAGGCTTGGCTCCTCTTCAGCTTCCCGATATCCGACGGTAGTGTNNNNNNNNCTGACATCAACAACCCTTTGGCAGT	73101495	73102368	+	10	uc009yto.1_exon_1_100_chr11_73102189_f_0016
11:73101786-73101935/24,21/+	0.474488	11	73101786	73101809	1	TTTACCTCCCACAGGACCCAGGGC	73101915	73101935	1	CCCAGGTGGGCATGGCAACTC	73101810	73101914	AGGGCACATTATGCAGGCCCTGCCCCCCAGGCACCTTCTCAGCTGCATGGGGCTCCAGCCCATGCCAGCCCCATGCCCGTTGCAGCCTTTGGAGGAGGCTGGAGG	CCCAGGTGGGCATGGCAACTCCTTCAGCTTCCCGATATCCGACGGTAGTGTNNNNNNNNTTTACCTCCCACAGGACCCAGGGC	73101495	73102368	+	10	uc009yto.1_exon_1_100_chr11_73102189_f_0017
11:73101866-73102015/24,21/-	0.290279	11	73101992	73102015	1	AGTCCTGGTCACCCAGCCAGGAGC	73101866	73101886	1	GGCATGGGGCTGGCATGGGCT	73101887	73101991	CCTCCCCGCACTCCCTTTGGCTTACCCAGGCCAGCAGTCTCCACAGAGTGTATCTCGAGTTGCCATGCCCACCTGGGCCTCCAGCCTCCTCCAAAGGCTGCAACG	GGCATGGGGCTGGCATGGGCTCTTCAGCTTCCCGATATCCGACGGTAGTGTNNNNNNNNAGTCCTGGTCACCCAGCCAGGAGC	73101495	73102368	-	10	uc009yto.1_exon_1_100_chr11_73102189_f_0018
11:73101711-73101860/16,29/-	0.507737	11	73101845	73101860	7	CCCATGCAGCTGAGAA	73101711	73101739	1	AGGCACAGGACTCTGCCCCTGGCCCTCAG	73101740	73101844	GGTGCCTGGGGGGCAGGGCCTGCATAATGTGCCCTGCCCTGGGTCCTGTGGGAGGTAAAGGGTGAGAGCATGGCCAGGAGCCAAGCCTGAGGACCCTTGGGGGCC	AGGCACAGGACTCTGCCCCTGGCCCTCAGCTTCAGCTTCCCGATATCCGACGGTAGTGTNNNNNNNNCCCATGCAGCTGAGAA	73101495	73102368	-	10	uc009yto.1_exon_1_100_chr11_73102189_f_0020
11:73101511-73101660/16,29/-	0.7658	11	73101645	73101660	9	TCCTCCCCAGGTGGGC	73101511	73101539	1	GGTCATCTATCCCCCACCTATTTCCTGAA	73101540	73101644	ACTGCCAAAGGGTTGTTGATGTCAGGGTGGCGAGAGGCCAGGGCAGCAGCTAGAAGAACAGTAGGCATTGAAAGAGGCAGAAAGTGCTGGGTGTGGGGTCTCTGG	GGTCATCTATCCCCCACCTATTTCCTGAACTTCAGCTTCCCGATATCCGACGGTAGTGTNNNNNNNNTCCTCCCCAGGTGGGC	73101495	73102368	-	10	uc009yto.1_exon_1_100_chr11_73102189_f_0022
11:73102099-73102248/17,28/-	0.868842	11	73102232	73102248	3	AGAGGTGCCCAGGAACA	73102099	73102126	1	GCTGGATTCCTTCCTACCAGGCACCCTC	73102127	73102231	TGGTTGACATGGAACGCGGGGAACCCCCCAAGGCCCAAACCACCTGCGAGGAGGGAAGATACCACTGAGGCCCAGAAGTTTCCCCAAACACTATCCTTAGGAGAG	GCTGGATTCCTTCCTACCAGGCACCCTCCTTCAGCTTCCCGATATCCGACGGTAGTGTNNNNNNNNAGAGGTGCCCAGGAACA	73101495	73102368	-	10	uc009yto.1_exon_1_100_chr11_73102189_f_0025
11:73102188-73102337/25,20/-	0.787257	11	73102313	73102337	1	TGGGCTCCAACTCACTGGCCCCTCC	73102188	73102207	1	CCCCCAAGGCCCAAACCACC	73102208	73102312	CGCACATACCCCTGCACCAGTCCTAGCCCCAGTCTGCCACTCACCATCACAGCCATGAGTACCCAGAGGTGCCCAGGAACATGGTTGACATGGAACGCGGGGAAC	CCCCCAAGGCCCAAACCACCCTTCAGCTTCCCGATATCCGACGGTAGTGTNNNNNNNNTGGGCTCCAACTCACTGGCCCCTCC	73101495	73102368	-	10	uc009yto.1_exon_1_100_chr11_73102189_f_0029
11:73103452-73103601/25,20/-	0.102251	11	73103577	73103601	1	AGGCAGGATTCCGCTGGCAGCCCCC	73103452	73103471	1	CCGTGCAGTGGTAGCCCTTC	73103472	73103576	AAGTGGAGCTGGGGCTGGGCTCGTGCCCCCGTCCTTCCCACCTGGACCCCAGCTGGGCCTCACCACTGCCTCCACCTCCAGGGCCGGGCCCGACCTCCTTGTGCG	CCGTGCAGTGGTAGCCCTTCCTTCAGCTTCCCGATATCCGACGGTAGTGTNNNNNNNNAGGCAGGATTCCGCTGGCAGCCCCC	73103155	73103629	-	10	uc009yto.1_exon_2_100_chr11_73103256_f_0031
11:73103289-73103438/23,22/+	0.386646	11	73103289	73103311	1	TGGCAGCAGGGGCCAGCAGCGGT	73103417	73103438	1	CTGTTGGGCATCCTGGTGTGCA	73103312	73103416	GGTGAGACACGGCAGCCTGGGAACGGCACCCGGGCAGGTGGCCCAGAGGAGACAGCCGCCCAGTACGCGGTCATCGCCATCGTCCCTGTCTTCTGCCTCATGGGG	CTGTTGGGCATCCTGGTGTGCACTTCAGCTTCCCGATATCCGACGGTAGTGTNNNNNNNNTGGCAGCAGGGGCCAGCAGCGGT	73103155	73103629	+	10	uc009yto.1_exon_2_100_chr11_73103256_f_0033
11:73103217-73103366/16,29/+	0.436901	11	73103217	73103232	6	CTCTGCTTTTGTCCTG	73103338	73103366	1	CACCCGGGCAGGTGGCCCAGAGGAGACAG	73103233	73103337	CCTCCATCGTCTGTGATGCTCAGAGTGGGGGCGGCGGGCCCGACGTGGCGTGGAGGTGGCAGCAGGGGCCAGCAGCGGTGGTGAGACACGGCAGCCTGGGAACGG	CACCCGGGCAGGTGGCCCAGAGGAGACAGCTTCAGCTTCCCGATATCCGACGGTAGTGTNNNNNNNNCTCTGCTTTTGTCCTG	73103155	73103629	+	10	uc009yto.1_exon_2_100_chr11_73103256_f_0035
11:73103339-73103488/16,29/-	0.475689	11	73103473	73103488	2	CCCGACCTCCTTGTGC	73103339	73103367	1	GCTGTCTCCTCTGGGCCACCTGCCCGGGT	73103368	73103472	GCCGTGCAGTGGTAGCCCTTCCGCTTGAGGAGGTTGCACACCAGGATGCCCAACAGCCCCATGAGGCAGAAGACAGGGACGATGGCGATGACCGCGTACTGGGCG	GCTGTCTCCTCTGGGCCACCTGCCCGGGTCTTCAGCTTCCCGATATCCGACGGTAGTGTNNNNNNNNCCCGACCTCCTTGTGC	73103155	73103629	-	10	uc009yto.1_exon_2_100_chr11_73103256_f_0036
11:73104797-73104946/25,20/+	0.753335	11	73104797	73104821	1	GTTGCCCTCTGCTGGCAGATCATGG	73104927	73104946	1	TTGGGGTCCTGGTGCGCTTG	73104822	73104926	TTTAGCTCAGGAGTGCGGCTTCCCCCTCTTCCCCAGGATCAGGGCCCTTCTCTTCCCCAGGAATCAACCCTGCCTACCGGACTGAGGATGCCAATGAGGACACCA	TTGGGGTCCTGGTGCGCTTGCTTCAGCTTCCCGATATCCGACGGTAGTGTNNNNNNNNGTTGCCCTCTGCTGGCAGATCATGG	73104188	73105062	+	10	uc001otw.3_exon_6_100_chr11_73104882_f_0044
11:73104870-73105019/18,27/-	0.755235	11	73105002	73105019	1	TCCTGGAGGAAACCCTCC	73104870	73104896	1	AGGCAGGGTTGATTCCTGGGGAAGAGA	73104897	73105001	TCTCCTGGGCACTGGGATGGGGTCAGACCTTCTCCTCACCTTTCTTCTCTGTGATCAAGCGCACCAGGACCCCAATGGTGTCCTCATTGGCATCCTCAGTCCGGT	AGGCAGGGTTGATTCCTGGGGAAGAGACTTCAGCTTCCCGATATCCGACGGTAGTGTNNNNNNNNTCCTGGAGGAAACCCTCC	73104188	73105062	-	10	uc001otw.3_exon_6_100_chr11_73104882_f_0055
11:73105470-73105619/26,19/-	0.153889	11	73105594	73105619	1	AGCAGCAGGGGCCAGAGAGCGAGGCC	73105470	73105488	1	CAGGCCAGGGGCAGGAGAC	73105489	73105593	AGGCCCTGCACGGTGTGGAGATGGTGGCGGTGCGGGCAGATGTGTGGCACGTTCGGGGGCGCTGGCGGCAGCCTGCAGGGGGCACAGGCAGAAGTGGCCATAGGC	CAGGCCAGGGGCAGGAGACCTTCAGCTTCCCGATATCCGACGGTAGTGTNNNNNNNNAGCAGCAGGGGCCAGAGAGCGAGGCC	73105180	73105879	-	10	uc001otx.3_exon_2_100_chr11_73105522_f_0056
11:73105635-73105784/20,25/+	0.604174	11	73105635	73105654	1	AGAAGTGGCCCGAGGTGCTG	73105760	73105784	1	ACCATCTTGTCTGTGGGCAGGTGAG	73105655	73105759	CTGTCCCCTGAGGCTGTAGCCGCCACTACTCCTGTTCCCAGCCTTCTGCCTAACCCGACCAGGGTTCCCAAGGCCGGGGCCAAGGCAGGGCGTCAGGGCGAGATC	ACCATCTTGTCTGTGGGCAGGTGAGCTTCAGCTTCCCGATATCCGACGGTAGTGTNNNNNNNNAGAAGTGGCCCGAGGTGCTG	73105180	73105879	+	10	uc001otx.3_exon_2_100_chr11_73105522_f_0061
11:73105689-73105838/18,27/-	0.140043	11	73105821	73105838	2	TCCCGGCCCCCAGGCTGT	73105689	73105715	1	TGGTCGGGTTAGGCAGAAGGCTGGGAA	73105716	73105820	CACGTCTTTACCTGCCCCTGCTGCATCTGTGCCCATCTCACCTGCCCACAGACAAGATGGTGATCTCGCCCTGACGCCCTGCCTTGGCCCCGGCCTTGGGAACCC	TGGTCGGGTTAGGCAGAAGGCTGGGAACTTCAGCTTCCCGATATCCGACGGTAGTGTNNNNNNNNTCCCGGCCCCCAGGCTGT	73105180	73105879	-	10	uc001otx.3_exon_2_100_chr11_73105522_f_0062
11:73105567-73105716/16,29/+	0.681315	11	73105567	73105582	8	CCACCATCTCCACACC	73105688	73105716	1	GTTCCCAGCCTTCTGCCTAACCCGACCAG	73105583	73105687	GTGCAGGGCCTGGCCTCGCTCTCTGGCCCCTGCTGCTCCCGCTGTAGCCAGAAGAAGTGGCCCGAGGTGCTGCTGTCCCCTGAGGCTGTAGCCGCCACTACTCCT	GTTCCCAGCCTTCTGCCTAACCCGACCAGCTTCAGCTTCCCGATATCCGACGGTAGTGTNNNNNNNNCCACCATCTCCACACC	73105180	73105879	+	10	uc001otx.3_exon_2_100_chr11_73105522_f_0064
11:73105260-73105409/24,21/-	0.829115	11	73105386	73105409	1	TGGTTAATGTAGGTTTTGGCCCCG	73105260	73105280	1	CTGTGGGTAGCTGCAGTCAGA	73105281	73105385	TTATCTCCCACCAGCCCACTCACTTGGACACAGGCCTGTGGCTCGTCTGCACCAGCTGTTTGCTGTGGTACTCTTTCAGCAGCTCCTCCAGGGCCGCAGCATTCT	CTGTGGGTAGCTGCAGTCAGACTTCAGCTTCCCGATATCCGACGGTAGTGTNNNNNNNNTGGTTAATGTAGGTTTTGGCCCCG	73105180	73105879	-	10	uc001otx.3_exon_2_100_chr11_73105522_f_0066
11:73106424-73106573/19,26/-	0.634914	11	73106555	73106573	1	AGGGCAGGGCCGCAGTGTC	73106424	73106449	1	CTGGCTTCTGGCTCCAGGAAAGTGGC	73106450	73106554	CTTAGACTAGACCGCCCCTCAGATGACCAGGTTGCTCTCACTTAGCCGGACCACATAGCGGTTCTCCTGGTGGGCAGGGGTGAGGGGTCAGAGCTGAGTCAGGGG	CTGGCTTCTGGCTCCAGGAAAGTGGCCTTCAGCTTCCCGATATCCGACGGTAGTGTNNNNNNNNAGGGCAGGGCCGCAGTGTC	73106031	73108619	-	10	uc001otx.3_exon_4_100_chr11_73106489_f_0072
11:73106193-73106342/26,19/-	0.674498	11	73106317	73106342	1	CTTGACTCTCACCTCGGCCTTGTTCT	73106193	73106211	1	AGGGCCCAGCCTCCGTGAT	73106212	73106316	CTGCTGGGGGCTTCAGCCACTTTGTACGGCTTCCGCCACTTCCTAGCAGGGCCTGCTGCTCAGGGGGGAGGCCAGGCTGTGGGGAGTCAGGGAGATCACCCCACG	AGGGCCCAGCCTCCGTGATCTTCAGCTTCCCGATATCCGACGGTAGTGTNNNNNNNNCTTGACTCTCACCTCGGCCTTGTTCT	73106111	73106350	-	10	RELT_exon_9_20_11_73106132_f_0274
11:73106285-73106434/19,26/+	0.821921	11	73106285	73106303	1	AAGCCGTACAAAGTGGCTG	73106409	73106434	1	GGGCCCTAGGCAGGGGCCACTTTCCT	73106304	73106408	AAGCCCCCAGCAGAGAACAAGGCCGAGGTGAGAGTCAAGGAGAAAGGCATCTGTTGGCACCTGGGCCAACCCTGACCGAAGACGGGGCAGGGGTGGAAGTGCAGC	GGGCCCTAGGCAGGGGCCACTTTCCTCTTCAGCTTCCCGATATCCGACGGTAGTGTNNNNNNNNAAGCCGTACAAAGTGGCTG	73106031	73108619	+	10	uc001otx.3_exon_4_100_chr11_73106489_f_0084
11:73106099-73106248/16,29/-	0.822895	11	73106233	73106248	15	AGGCCAGGCTGTGGGG	73106099	73106127	1	GAGGAGAGTGGGGCAATCATCCCCGTTAG	73106128	73106232	AGTCAGGGAGATCACCCCACGAGGGCCCAGCCTCCGTGATGGTCTTCACCTCAGACACCATTGAACTTGTCCGCTGCTCAGGAATTCGAGCCACGCGGAACCTGT	GAGGAGAGTGGGGCAATCATCCCCGTTAGCTTCAGCTTCCCGATATCCGACGGTAGTGTNNNNNNNNAGGCCAGGCTGTGGGG	73106031	73108619	-	10	uc001otx.3_exon_4_100_chr11_73106489_f_0086
4:71471826-71471955/26,19/+	0.951129	4	71471826	71471851	1	TGTGACCAGGTATAGCTGCATGGTAT	71471937	71471955	1	GTTTCCAGGATTTGGAGGC	71471852	71471936	AGTTAATAGCATGTGATGATGGCATCTTTGACGAATGTTTTTTTTTCCAGGGCGGGAGAGAAGACCCAATGGCCTATGGAGCCAT	GTTTCCAGGATTTGGAGGCCTTCAGCTTCCCGATATCCGACGGTAGTGTNNNNNNNNTGTGACCAGGTATAGCTGCATGGTAT	71471881	71473024	+	10	uc003hfl.3_exon_12_20_chr4_71471902_f_0190
1:209823443-209823592/22,19/-	0.930568	1	209823571	209823592	1	AGCGAGTGGAAGCTTGAGTGAG	209823443	209823461	1	CTGCCTGGCCTCCTGCATG	209823462	209823570	GGAAAGGATATAATCTTGCTAATGTCAGCTTCCCTGAAAGATACTGGGGTGGCCAGTGAGGTCCCTTTTTTTCTGGACTGCTCCATCACACATCCCTGTGATTTCAGCC	CTGCCTGGCCTCCTGCATGCTTCAGCTTCCCGATATCCGACGGTAGTGTNNNNNNNNAGCGAGTGGAAGCTTGAGTGAG	209823288	209823483	-	10	LAMB3_exon_20_20_1_209823309_r_0089
14:91700297-91700446/20,25/-	0.24156	14	91700427	91700446	1	AGGGAGGCCTACCCGCTGGG	91700297	91700321	1	GTTCCCCACGGGCAGGTTGGCCTAG	91700322	91700426	TGCCCCCGAGGCCTCCGGGAAAAGCGGGGCCCAGGGTGAGGAGCCCGAGCTGTTGACCAAGCTCCACCCGGCCTTCCAGACCCCTAACTCGCCAGGGTCGGGCGG	GTTCCCCACGGGCAGGTTGGCCTAGCTTCAGCTTCCCGATATCCGACGGTAGTGTNNNNNNNNAGGGAGGCCTACCCGCTGGG	91698855	91701543	-	10	uc021ryk.1_exon_0_20_chr14_91700297_r_0038
19:51298314-51298463/23,22/-	0.471561	19	51298441	51298463	1	TGTTGGGGTCCAGTGTCAGCTGG	51298314	51298335	1	CAGCTACAGCTCCGGCCAGCAG	51298336	51298440	GGGTAGGGAAGCCCTGGTTTCTGGCTCACACGGGGCCCCCCAAGGCCCGCAGGCACCCTGGTCTCCAGGCCAGCAGGCCCAGCCCCAAGCTGAGTGCCACCAGCA	CAGCTACAGCTCCGGCCAGCAGCTTCAGCTTCCCGATATCCGACGGTAGTGTNNNNNNNNTGTTGGGGTCCAGTGTCAGCTGG	51297613	51298581	-	10	uc002pta.1_exon_10_100_chr19_51298300_f_0048
17:48068993-48069142/16,29/+	0.646552	17	48068993	48069008	5	CAGGAGTTGGTGGGGT	48069114	48069142	1	GTGGTGAGTTGCAGGCCATGGAATCACTG	48069009	48069113	CGTCCAGGTAGCTGGGGGAGGCACTGTATGGGAGCGGCGGGGGCAGCTGACTGCGGGCAGGGGCCGGAGTGGAGTGGGAAGAGGTGTCCCAGAGGGCGGGTGATG	GTGGTGAGTTGCAGGCCATGGAATCACTGCTTCAGCTTCCCGATATCCGACGGTAGTGTNNNNNNNNCAGGAGTTGGTGGGGT	48067348	48069248	+	10	uc002ipy.3_exon_0_20_chr17_48067369_r_0034
17:48069074-48069223/16,29/+	0.963177	17	48069074	48069089	19	GGAGTGGAGTGGGAAG	48069195	48069223	1	ACTTGGAACGGCGGTTCTGGAACCAGATT	48069090	48069194	AGGTGTCCCAGAGGGCGGGTGATGGTGGTGAGTTGCAGGCCATGGAATCACTGTTATTGGGACTGTGCTCCAGCGGCACCTCCCCGTTCTTGTAGAGTTTCTTGA	ACTTGGAACGGCGGTTCTGGAACCAGATTCTTCAGCTTCCCGATATCCGACGGTAGTGTNNNNNNNNGGAGTGGAGTGGGAAG	48067348	48069248	+	10	uc002ipy.3_exon_0_20_chr17_48067369_r_0035
17:48068825-48068974/16,29/+	0.402955	17	48068825	48068840	3	GGCGCCTTCTGCCTGG	48068946	48068974	1	GCGGCTGCTGCTGTAAGTGGGGTCCACTC	48068841	48068945	TCCTGGGGTCCTTTGTCAAGGGTGCAGGCCAGATGGGTGCTCAGTACACAGCCCCAGGGTTGGGCGGGGGCCCGGGAGAGGCATGGTGCAGGGTGGCTGGCTGAG	GCGGCTGCTGCTGTAAGTGGGGTCCACTCCTTCAGCTTCCCGATATCCGACGGTAGTGTNNNNNNNNGGCGCCTTCTGCCTGG	48067348	48069248	+	10	uc002ipy.3_exon_0_20_chr17_48067369_r_0031
17:48068934-48069018/25,18/-	0.900685	17	48068994	48069018	1	TACCTGGACGACCCCACCAACTCCT	48068934	48068951	1	AGCCGCCTCAGCCAGCCA	48068952	48068993	GGTATCACGCACAGAACCTGAGTGGACCCCACTTACAGCAGC	AGCCGCCTCAGCCAGCCACTTCAGCTTCCCGATATCCGACGGTAGTGTNNNNNNNNTACCTGGACGACCCCACCAACTCCT	48067348	48069248	-	10	uc002ipy.3_exon_0_20_chr17_48067369_r_0035
17:48070739-48070838/23,18/-	0.370646	17	48070816	48070838	1	TTCCAGAAGGCCCAGTACCTGGC	48070739	48070756	1	TTTGGCTGTCCAGGGCCG	48070757	48070815	GCTGCCCGAGCGCGCCGAGCTGGCCGCGCAGCTGGGCCTCACGCAGACACAGGTTGGTG	TTTGGCTGTCCAGGGCCGCTTCAGCTTCCCGATATCCGACGGTAGTGTNNNNNNNNTTCCAGAAGGCCCAGTACCTGGC	48070743	48070974	-	10	uc002ipy.3_exon_1_20_chr17_48070764_r_0039
17:66596718-66596827/16,27/-	0.239866	17	66596812	66596827	4	TCCCCCTTGGCCAGCA	66596718	66596744	1	GACCTCTACTTCCACCTCTGGCCCCAA	66596745	66596811	CGCCATGCCGGGGCTGCGCCGGGACCGCCTACTGACTCTGCTGCTGCTGGGCGCGCTGCTCTCCGCC	GACCTCTACTTCCACCTCTGGCCCCAACTTCAGCTTCCCGATATCCGACGGTAGTGTNNNNNNNNTCCCCCTTGGCCAGCA	66596303	66597195	-	10	uc002jho.3_exon_10_100_chr17_66596404_r_0116
10:105791896-105792055/16,29/-	0.934507	10	105792040	105792055	8	CTTTCAGGTGACCAAG	105791896	105791924	1	CAGAGGGTGAAAGCTGGAGTCTGTCAATG	105791925	105792039	TCTATGCTGGGCGGAGAAGGAGAAGAAGTATTGCTGTCAAGCCGTGAGCTAGCCATGGCAGGACAGCTCCTGGACCAGGTCTCATAATGCATGTGGCACTTAGGTCCAAGGTCTC	CAGAGGGTGAAAGCTGGAGTCTGTCAATGCTTCAGCTTCCCGATATCCGACGGTAGTGTNNNNNNNNCTTTCAGGTGACCAAG	105791040	105792053	-	10	uc001kxq.3_exon_1_5_chr10_105791962_r_0015
10:105792023-105792157/16,29/+	0.921308	10	105792023	105792038	1	TCTCCGCCCAGCATAG	105792129	105792157	1	GTGACTACTGCAAAGATGGCTTCAAAGGT	105792039	105792128	ACTTGGTCACCTGAAAGTTAGAAGATCAGTAGGAAGTTAAAACATATCTTGTGGCCTGTGGGGATCTTGGCTTGGGCAATTATGGCAACC	GTGACTACTGCAAAGATGGCTTCAAAGGTCTTCAGCTTCCCGATATCCGACGGTAGTGTNNNNNNNNTCTCCGCCCAGCATAG	105791040	105792053	+	10	uc001kxq.3_exon_1_5_chr10_105791962_r_0016
10:105792432-105792561/17,28/+	0.785684	10	105792432	105792448	4	CTTTGTCTCCTTTTTCT	105792534	105792561	1	AACTAAGTAATACATGAGTCTGGGGACT	105792449	105792533	CCCTTGTGTCCTCGAGGGCCAGGTGGCCCAGGATGACCTGGTGGCCCAGCAGGGCCCCTGTCACCTGGAAGGAAAAATGGGGCGT	AACTAAGTAATACATGAGTCTGGGGACTCTTCAGCTTCCCGATATCCGACGGTAGTGTNNNNNNNNCTTTGTCTCCTTTTTCT	105792426	105792517	+	10	uc001kxr.3_exon_1_5_chr10_105792432_r_0017
10:105792390-105792519/16,29/-	0.938909	10	105792504	105792519	4	CTTCCAGGTGACAGGG	105792390	105792418	1	GCTCCACGTTTTGCATGTTCTGGAGGGCT	105792419	105792503	GCCCTGCTGGGCCACCAGGTCATCCTGGGCCACCTGGCCCTCGAGGACACAAGGGAGAAAAAGGAGACAAAGGTAAGTGTTGACT	GCTCCACGTTTTGCATGTTCTGGAGGGCTCTTCAGCTTCCCGATATCCGACGGTAGTGTNNNNNNNNCTTCCAGGTGACAGGG	105792426	105792517	-	10	uc001kxr.3_exon_1_5_chr10_105792432_r_0019
10:105792619-105792748/16,29/-	0.978382	10	105792733	105792748	9	CAGTGTTTCCTTGCTT	105792619	105792647	1	AGCCAGTCCCTGGATCCTGTGTTAACACC	105792648	105792732	TTGCAGCTTATGGAGCCATTCAAGGACCCCCTGGGCAAAAAGGAGAGATGGGCACTCCAGGACCCAAAGGTAAGTGGTGGCAGAG	AGCCAGTCCCTGGATCCTGTGTTAACACCCTTCAGCTTCCCGATATCCGACGGTAGTGTNNNNNNNNCAGTGTTTCCTTGCTT	105792658	105792731	-	10	uc001kxr.3_exon_2_5_chr10_105792664_r_0020
10:105793016-105793170/17,28/-	0.774495	10	105793154	105793170	5	TCCCTGCTTCCTGTGCC	105793016	105793043	1	TCTCTGCCTACAGCAACGTGACTGCGGA	105793044	105793153	CAAGCTCTGGTGTTTTACAGGTCAGGGCCTACTGCAAGGGATGGCCTACACTGTCCAGGGCCCACCAGGCCAGCCTGGGCCACAGGGGCCACCCGGCATCAGCAAGGTCT	TCTCTGCCTACAGCAACGTGACTGCGGACTTCAGCTTCCCGATATCCGACGGTAGTGTNNNNNNNNTCCCTGCTTCCTGTGCC	105792990	105793138	-	10	uc001kxr.3_exon_3_5_chr10_105792996_r_0021
10:105792916-105793045/25,20/+	0.899367	10	105792916	105792940	1	TGAGACTGGTGTCTCTGGAGCAGAC	105793026	105793045	1	CGTTGCTGTAGGCAGAGAAG	105792941	105793025	CCGTGGGAACCTATGCAGTGAGGCAGGTGCTGGGAAAGCAGTTGGATGCCCTTACTTTGGAAGAAGTCCATGAGGTCCGCAGTCA	CGTTGCTGTAGGCAGAGAAGCTTCAGCTTCCCGATATCCGACGGTAGTGTNNNNNNNNTGAGACTGGTGTCTCTGGAGCAGAC	105792990	105793138	+	10	uc001kxr.3_exon_3_5_chr10_105792996_r_0022
10:105792983-105793112/16,29/+	0.850019	10	105792983	105792998	5	TGGATGCCCTTACTTT	105793084	105793112	1	GCCTGGTGGGCCCTGGACAGTGTAGGCCA	105792999	105793083	GGAAGAAGTCCATGAGGTCCGCAGTCACGTTGCTGTAGGCAGAGAAGACCTTGCTGATGCCGGGTGGCCCCTGTGGCCCAGGCTG	GCCTGGTGGGCCCTGGACAGTGTAGGCCACTTCAGCTTCCCGATATCCGACGGTAGTGTNNNNNNNNTGGATGCCCTTACTTT	105792990	105793138	+	10	uc001kxr.3_exon_3_5_chr10_105792996_r_0023
10:105793959-105794108/16,29/-	0.609782	10	105794093	105794108	11	GCTTCTCACCCTGCAG	105793959	105793987	1	GTAGCAGCTCCTCCTCACACAGCTCATCT	105793988	105794092	GTCCTGATGTGCGCAGCTTCATTGTTGGCCCCCCAGGCCCTCCTGGGCCGCAGGGACCCCCTGGGGACAGCCGCCTCCTGTCCACGGATGCCTCCCACAGTCGGG	GTAGCAGCTCCTCCTCACACAGCTCATCTCTTCAGCTTCCCGATATCCGACGGTAGTGTNNNNNNNNGCTTCTCACCCTGCAG	105793697	105794097	-	10	uc001kxr.3_exon_4_5_chr10_105793703_r_0026
10:105793869-105794018/16,29/+	0.733462	10	105793869	105793884	3	AGCTTCACCAAAGGCA	105793990	105794018	1	CGACTGTGGGAGGCATCCGTGGACAGGAG	105793885	105793989	CCGCCTGCACCCAGGGAGCCTGCACCACCTCCTCCTGTGCTCATGGAAGAGCTGTAGGAGCTGCCCCGCCTGACAGATGAGCTGTGTGAGGAGGAGCTGCTACCC	CGACTGTGGGAGGCATCCGTGGACAGGAGCTTCAGCTTCCCGATATCCGACGGTAGTGTNNNNNNNNAGCTTCACCAAAGGCA	105793697	105794097	+	10	uc001kxr.3_exon_4_5_chr10_105793703_r_0028
10:105793719-105793878/17,28/-	0.921058	10	105793862	105793878	5	TGGTGAAGCTGCAGGAG	105793719	105793746	1	GGATTACAATGAGCTGGCTGTGAGGGTG	105793747	105793861	ACAGGGGTCCCTATGGCACTGACATCGGCCCAGGCGGAGGCTATGGGGCAGCAGCAGAAGGCGGCATGTATGCTGGCAATGGCGGACTATTGGGAGCTGACTTTGCTGGAGATCT	GGATTACAATGAGCTGGCTGTGAGGGTGCTTCAGCTTCCCGATATCCGACGGTAGTGTNNNNNNNNTGGTGAAGCTGCAGGAG	105793697	105794097	-	10	uc001kxr.3_exon_4_5_chr10_105793703_r_0031
10:105793803-105793932/16,29/-	0.739672	10	105793917	105793932	10	TTCCATGAGCACAGGA	105793803	105793831	1	CAGGCGGAGGCTATGGGGCAGCAGCAGAA	105793832	105793916	GGAGGTGGTGCAGGCTCCCTGGGTGCAGGCGGTGCCTTTGGTGAAGCTGCAGGAGACAGGGGTCCCTATGGCACTGACATCGGCC	CAGGCGGAGGCTATGGGGCAGCAGCAGAACTTCAGCTTCCCGATATCCGACGGTAGTGTNNNNNNNNTTCCATGAGCACAGGA	105793697	105794097	-	10	uc001kxr.3_exon_4_5_chr10_105793703_r_0032
10:105794428-105794582/16,29/+	0.801672	10	105794428	105794443	2	TGCATAGGTTGCCAGG	105794554	105794582	1	GGGGTAGTGCTGCGGAGGAAGCTGAATTC	105794444	105794553	GCTCCTGAGACACCCGGGGGCCCTCGAGGCCCTGGGGGACCAGGAGGTCCTGGAGGGCCTGGGATGAATGACAAGCCGGCAGCTGGGCAGAAGGAAGAGAAAGAAAGGTC	GGGGTAGTGCTGCGGAGGAAGCTGAATTCCTTCAGCTTCCCGATATCCGACGGTAGTGTNNNNNNNNTGCATAGGTTGCCAGG	105794373	105794530	+	10	uc001kxr.3_exon_5_5_chr10_105794379_r_0035
10:105794280-105794429/16,29/-	0.800726	10	105794414	105794429	3	CAGCTGAAAACAGCGA	105794280	105794308	1	GAGGCACTTAAAGGGACAGGAAGGCCACA	105794309	105794413	CAGCTTCCGGAGCGAGCTGATCAGCTACCTCACAAGTAGGTGCCCCGACGGTGATGCCCCACCAGGCACCCCGCAGGCCTTGCTTTTCCCTGTAAGTGGGGCAGG	GAGGCACTTAAAGGGACAGGAAGGCCACACTTCAGCTTCCCGATATCCGACGGTAGTGTNNNNNNNNCAGCTGAAAACAGCGA	105794373	105794530	-	10	uc001kxr.3_exon_5_5_chr10_105794379_r_0036
10:105795195-105795324/16,29/+	0.653417	10	105795195	105795210	3	CCAACCAGTTGGACAG	105795296	105795324	1	AGGAAGCCCAATGCTGATCCCAGAACCTA	105795211	105795295	ATGTCCCCTGCTGGGCCTTACCTCGCAGCAAGGAGAGGAGCTCCTCATAGGAGGTTCCCGGCAAGCCAGGGGGCCCCGGGGGACC	AGGAAGCCCAATGCTGATCCCAGAACCTACTTCAGCTTCCCGATATCCGACGGTAGTGTNNNNNNNNCCAACCAGTTGGACAG	105795226	105795326	+	10	uc001kxr.3_exon_7_5_chr10_105795232_r_0041
10:105795257-105795386/26,19/-	0.694562	10	105795361	105795386	1	CCTCCTCTCTGACAGGTGTTTCCATC	105795257	105795275	1	CTTGCCGGGAACCTCCTAT	105795276	105795360	TGCCTCCCCCTGCCTGATCTGAATCCATCACCTCCCTAGGTTCTGGGATCAGCATTGGGCTTCCTGGTCCCCCGGGGCCCCCTGG	CTTGCCGGGAACCTCCTATCTTCAGCTTCCCGATATCCGACGGTAGTGTNNNNNNNNCCTCCTCTCTGACAGGTGTTTCCATC	105795226	105795326	-	10	uc001kxr.3_exon_7_5_chr10_105795232_r_0042
10:105796303-105796432/18,27/-	0.789244	10	105796415	105796432	2	ATGGCCTGGGTGGGTCCT	105796303	105796329	1	ACCAGGAGCCAGTGGAGATGGGTCCCT	105796330	105796414	GCTAGTGCATCCTCTCCTCTCCAGGGGATGACGTGCGTCAGTACCTACGTCAGTACTTGATGGGCCCTCGGGGTCCGCCAGGGCC	ACCAGGAGCCAGTGGAGATGGGTCCCTCTTCAGCTTCCCGATATCCGACGGTAGTGTNNNNNNNNATGGCCTGGGTGGGTCCT	105796244	105796395	-	10	uc001kxr.3_exon_8_5_chr10_105796250_r_0043
10:105796170-105796329/21,24/+	0.712504	10	105796170	105796190	1	ATCACAGGGAAGTTCACGCTG	105796306	105796329	1	GACCCATCTCCACTGGCTCCTGGT	105796191	105796305	CGAGTCCTCATCCCAGTCATCCCAGGCCCTTCCCAACCACCCCTCCTGCAGACACTTACTCGACATGTAGCTGAGAATGCGACTACTCAGCTCTGCATAGTCCAAAGACAGGAGG	GACCCATCTCCACTGGCTCCTGGTCTTCAGCTTCCCGATATCCGACGGTAGTGTNNNNNNNNATCACAGGGAAGTTCACGCTG	105796244	105796395	+	10	uc001kxr.3_exon_8_5_chr10_105796250_r_0044
10:105796257-105796406/19,26/+	0.772688	10	105796257	105796275	1	GTAGCTGAGAATGCGACTA	105796381	105796406	1	ACGTCATCCCCTGGAGAGGAGAGGAT	105796276	105796380	CTCAGCTCTGCATAGTCCAAAGACAGGAGGGACCCATCTCCACTGGCTCCTGGTGGCCCTGGCGGACCCCGAGGGCCCATCAAGTACTGACGTAGGTACTGACGC	ACGTCATCCCCTGGAGAGGAGAGGATCTTCAGCTTCCCGATATCCGACGGTAGTGTNNNNNNNNGTAGCTGAGAATGCGACTA	105796244	105796395	+	10	uc001kxr.3_exon_8_5_chr10_105796250_r_0045
10:105796755-105796884/16,29/+	0.944831	10	105796755	105796770	7	GAGAAAGCAAAGATAG	105796856	105796884	1	ACACCGTACCCCGAAGCTGTCGGGAAGAA	105796771	105796855	TCCCACCCTCGATCCCCCCACAGGTGACTCACGCTGCAGCACAGCCAGAATGTCTTCAGAAGAGATGGAGGACGAGAACAAGCTG	ACACCGTACCCCGAAGCTGTCGGGAAGAACTTCAGCTTCCCGATATCCGACGGTAGTGTNNNNNNNNGAGAAAGCAAAGATAG	105796797	105796876	+	10	uc001kxr.3_exon_9_5_chr10_105796803_r_0046
10:105796816-105796945/16,29/+	0.974468	10	105796816	105796831	10	CAGAATGTCTTCAGAA	105796917	105796945	1	GCAACACCCTCACTATTCCAGAATCTGAA	105796832	105796916	GAGATGGAGGACGAGAACAAGCTGACACCGTACCCCGAAGCTGTCGGGAAGAAAACCTCAGGTTACCTGCTTAGCAGGTACTGAA	GCAACACCCTCACTATTCCAGAATCTGAACTTCAGCTTCCCGATATCCGACGGTAGTGTNNNNNNNNCAGAATGTCTTCAGAA	105796797	105796876	+	10	uc001kxr.3_exon_9_5_chr10_105796803_r_0047
10:105797330-105797464/16,29/-	0.912591	10	105797449	105797464	7	TGTCACCACCATCACA	105797330	105797358	1	CCTCCTGTGGGTCTGCTTTTGCTCCCAGA	105797359	105797448	GGCGAGACTTTCGACTACTCAGAGCTGGCAAGCCACGTTGTGAGCTACTTACGGAGTAAGCCCTTCCCCACGCCCTGCACCTGGCACCTT	CCTCCTGTGGGTCTGCTTTTGCTCCCAGACTTCAGCTTCCCGATATCCGACGGTAGTGTNNNNNNNNTGTCACCACCATCACA	105797388	105797536	-	10	uc001kxr.3_exon_10_5_chr10_105797394_r_0049
10:105797451-105797610/17,28/+	0.957304	10	105797451	105797467	7	TGATGGTGGTGACAGGT	105797583	105797610	1	CTCCCCACGGAGGTGACCTGAAGCACAT	105797468	105797582	CCTGGGGGACCAGGTGGGCCTGGGGGACCCTGAACTCCGGATAGGTAAGATCTAATACTGTCACCTGCCGACCAAGGAACAAAGCAAAGTCAAGCCTGTCCCAAGAGGACATGTT	CTCCCCACGGAGGTGACCTGAAGCACATCTTCAGCTTCCCGATATCCGACGGTAGTGTNNNNNNNNTGATGGTGGTGACAGGT	105797388	105797536	+	10	uc001kxr.3_exon_10_5_chr10_105797394_r_0050
10:105798102-105798231/18,27/-	0.803664	10	105798214	105798231	1	TGGGCCTCCGGGCTCTAT	105798102	105798128	1	AACATGGAGATACAGTCTCTTTGCAAG	105798129	105798213	CAGCAGCTCTGGCCAGGAGATTCAGCAGTACATCTCTGAGTACATGCAGAGTGAGTAGCTGGCCGCCGCAAGCCGTGGGGACAAG	AACATGGAGATACAGTCTCTTTGCAAGCTTCAGCTTCCCGATATCCGACGGTAGTGTNNNNNNNNTGGGCCTCCGGGCTCTAT	105798158	105798291	-	10	uc001kxr.3_exon_11_5_chr10_105798164_r_0053
10:105798803-105798932/18,27/+	0.916668	10	105798803	105798820	1	GAACTTTGGTCACTTTCA	105798906	105798932	3	TCACCTCCTCCAGGAAGCCTTCCCTGG	105798821	105798905	GTTCTTACCTTCAGAAGGACCACTAGGAATGCCAAGAGCCCCTGGAACACCTGGATCACCTGGAATCCAAAATGAGAAGTTTGCC	TCACCTCCTCCAGGAAGCCTTCCCTGGCTTCAGCTTCCCGATATCCGACGGTAGTGTNNNNNNNNGAACTTTGGTCACTTTCA	105798823	105798884	+	10	uc001kxr.3_exon_12_5_chr10_105798829_r_0055
10:105799180-105799309/16,29/-	0.888774	10	105799294	105799309	9	CTGACTGCACTGTGTG	105799180	105799208	1	ACAAAGGTCAGTGAGGGAGCAGTGAGAAG	105799209	105799293	TGTTGTTGGCTTCCAGGGTCCAGTTCTTTCGGACTCAACCTTCAGGGACCACCAGGCCCACCTGGCCCCCAGGGACCCAAAGGTG	ACAAAGGTCAGTGAGGGAGCAGTGAGAAGCTTCAGCTTCCCGATATCCGACGGTAGTGTNNNNNNNNCTGACTGCACTGTGTG	105799197	105799282	-	10	uc001kxr.3_exon_13_5_chr10_105799203_r_0056
10:105799170-105799299/16,29/+	0.93464	10	105799170	105799185	13	TCCTCACCACCTTCTC	105799271	105799299	1	CTGGACCCTGGAAGCCAACAACACACACA	105799186	105799270	ACTGCTCCCTCACTGACCTTTGTCACCTTTGGGTCCCTGGGGGCCAGGTGGGCCTGGTGGTCCCTGAAGGTTGAGTCCGAAAGAA	CTGGACCCTGGAAGCCAACAACACACACACTTCAGCTTCCCGATATCCGACGGTAGTGTNNNNNNNNTCCTCACCACCTTCTC	105799197	105799282	+	10	uc001kxr.3_exon_13_5_chr10_105799203_r_0057
10:105799340-105799469/21,24/+	0.846905	10	105799340	105799360	1	AGAATGGGGCGGGGTTCAGCC	105799446	105799469	1	CACTAACAGCCCTGTAGAGCCTCC	105799361	105799445	CTTACCTGAGGTTGAGAAACCTGGGAGGCCTTGCTCGCCTGAGGAACACACCAAGGGAGGGACAGTCAGCCTCACTTTTCTCACC	CACTAACAGCCCTGTAGAGCCTCCCTTCAGCTTCCCGATATCCGACGGTAGTGTNNNNNNNNAGAATGGGGCGGGGTTCAGCC	105799360	105799403	+	10	uc001kxr.3_exon_14_5_chr10_105799366_r_0059
10:105799651-105799780/16,29/-	0.962575	10	105799765	105799780	9	AGCTCTCTGCCTTTTT	105799651	105799679	1	AAAGCTCACCTCCCAAGAGCTTTGAGCTT	105799680	105799764	CCCTCAGGTCCCCCAGGCCCCAGAGGACACCAAGGTACAGTAGAGCCGGCATCAAACAAAACCTGGGGTAGGGGTGGGGATGGCA	AAAGCTCACCTCCCAAGAGCTTTGAGCTTCTTCAGCTTCCCGATATCCGACGGTAGTGTNNNNNNNNAGCTCTCTGCCTTTTT	105799725	105799762	-	10	uc001kxr.3_exon_15_5_chr10_105799731_r_0060
10:105800769-105800898/16,29/-	0.919133	10	105800883	105800898	4	TCTTGGGGGTTCTCTT	105800769	105800797	1	CTGTTCTCCACCTCAGCCCTTGTCCTGCC	105800798	105800882	TCCTAGGGGAGGGTTTGCCAGGCCCACCAGGCCCACCAGGATCGTTCCTGTCCAACTCAGGTAATGTCAGGGAGTCAAGTCGCAC	CTGTTCTCCACCTCAGCCCTTGTCCTGCCCTTCAGCTTCCCGATATCCGACGGTAGTGTNNNNNNNNTCTTGGGGGTTCTCTT	105800817	105800881	-	10	uc001kxr.3_exon_17_5_chr10_105800823_r_0063
10:105802150-105802279/22,23/+	0.930522	10	105802150	105802171	1	CTTTGCATTCTTGCAGGGTGTG	105802257	105802279	1	GGGTCATAGGAAGAACTAAAGGC	105802172	105802256	ACATACCTTGATGTCCTGGGAGACCAGCTGGGCCGGCAGGGCCTGGAAACGGGGTTGAGGAAGAAAAGGCTAAATCATGCATGTA	GGGTCATAGGAAGAACTAAAGGCCTTCAGCTTCCCGATATCCGACGGTAGTGTNNNNNNNNCTTTGCATTCTTGCAGGGTGTG	105802172	105802218	+	10	uc001kxr.3_exon_20_5_chr10_105802178_r_0068
10:105803242-105803371/16,29/-	0.789662	10	105803356	105803371	4	GGCTCAATGTTCCATG	105803242	105803270	1	CAGGTGCCCCAGGTCAGTCTATTTTCTTG	105803271	105803355	TGCCTTCTGTTTTCAGAGGGGTCATCGATGCTCACTGTCCCAGGCCCCCCAGGACCTCCTGGAGCCATGGGACCCCCAGGACCTC	CAGGTGCCCCAGGTCAGTCTATTTTCTTGCTTCAGCTTCCCGATATCCGACGGTAGTGTNNNNNNNNGGCTCAATGTTCCATG	105803253	105803344	-	10	uc001kxr.3_exon_21_5_chr10_105803259_r_0069
10:105803189-105803318/23,22/+	0.890429	10	105803189	105803211	1	GAAATATGGCTAGAGTCACTACC	105803297	105803318	1	GGAGGTCCTGGGGGGCCTGGGA	105803212	105803296	GCCAAGACCTATTGCTGATTTGGGGCAAAGCAAGAAAATAGACTGACCTGGGGCACCTGGAGGTCCTGGGGGTCCCATGGCTCCA	GGAGGTCCTGGGGGGCCTGGGACTTCAGCTTCCCGATATCCGACGGTAGTGTNNNNNNNNGAAATATGGCTAGAGTCACTACC	105803253	105803344	+	10	uc001kxr.3_exon_21_5_chr10_105803259_r_0071
10:105803562-105803691/16,29/+	0.864694	10	105803562	105803577	2	GTCCCTCTAGGACCTG	105803663	105803691	1	ATTAGTGGCTCAATAAGCCATTTTCAAGG	105803578	105803662	CCTACCCGAAGTCACGATCTTGCCTGGAGCTCCTGGTTCACCTAGGAAGAGAGGAAAAGGCTGAGAGTGGTTGTTCTGAGGATCA	ATTAGTGGCTCAATAAGCCATTTTCAAGGCTTCAGCTTCCCGATATCCGACGGTAGTGTNNNNNNNNGTCCCTCTAGGACCTG	105803577	105803623	+	10	uc001kxr.3_exon_22_5_chr10_105803583_r_0072
10:105806481-105806610/16,29/+	0.930704	10	105806481	105806496	5	GGTGGGAATGATCCAG	105806582	105806610	1	CTGGTAGCCACACCCACACCTGCAGAAAC	105806497	105806581	CGACTCACCCTGAGGTCCCTGGGGTCCTGTGAGACCTGCAGAAAATCAGACACAAGAGGGAAGAGTTGAAGGGTGGAGGCCATCC	CTGGTAGCCACACCCACACCTGCAGAAACCTTCAGCTTCCCGATATCCGACGGTAGTGTNNNNNNNNGGTGGGAATGATCCAG	105806499	105806536	+	10	uc001kxr.3_exon_24_5_chr10_105806505_r_0074
10:105807486-105807615/17,28/-	0.815945	10	105807599	105807615	2	AGCTTTCCTAAATGTAA	105807486	105807513	1	AGACCCAGGAAAGCCAGGTAACAGAGCA	105807514	105807598	ACACTTCCACGTTGGCCATTCTCTCTCTAGGTGAACAAGGTCTTACTGGGATGCCTGGAATCCGTGGCCCACCAGGACCTTCTGG	AGACCCAGGAAAGCCAGGTAACAGAGCACTTCAGCTTCCCGATATCCGACGGTAGTGTNNNNNNNNAGCTTTCCTAAATGTAA	105807491	105807573	-	10	uc001kxr.3_exon_25_5_chr10_105807497_r_0075
10:105807405-105807534/17,28/-	0.853812	10	105807518	105807534	2	TGGCCCACCAGGACCTT	105807405	105807432	1	GTAGGCATGTGTGTGCGTGTGCATGTGC	105807433	105807517	CTGGAGACCCAGGAAAGCCAGGTAACAGAGCAGGAAGAGGGAGCCATGGCCCTGCTTAGTGTGTGTGTGCTTTGTGTGTGTGGAT	GTAGGCATGTGTGTGCGTGTGCATGTGCCTTCAGCTTCCCGATATCCGACGGTAGTGTNNNNNNNNTGGCCCACCAGGACCTT	105807491	105807573	-	10	uc001kxr.3_exon_25_5_chr10_105807497_r_0077
10:105809826-105809955/16,29/+	0.901806	10	105809826	105809841	1	AGATTCCCATGACAGA	105809927	105809955	1	AAGGAAAACACTCTCACCCAGTAACAGGG	105809842	105809926	CTGACCTGTGAGGCCTCGAGGTCCTTTCTCACCCTGGTCACCTAAAGCAAACAAGGGGGAGGTGGAAAAAGCCACAGTTGTGAGC	AAGGAAAACACTCTCACCCAGTAACAGGGCTTCAGCTTCCCGATATCCGACGGTAGTGTNNNNNNNNAGATTCCCATGACAGA	105809841	105809887	+	10	uc001kxr.3_exon_28_5_chr10_105809847_r_0081
10:105811882-105812011/16,29/+	0.887372	10	105811882	105811897	8	ACTTTGATTCCTTCCT	105811983	105812011	1	GAAATGGAGGGATGAGCACTTTGGGAGAG	105811898	105811982	GCACACTGGACTTACCTTTGGGACCCACAGAACCTGGGACACCAGGTGGGCCATGAGGACCTGGTTCACCAGCAGCCCCTGAGGA	GAAATGGAGGGATGAGCACTTTGGGAGAGCTTCAGCTTCCCGATATCCGACGGTAGTGTNNNNNNNNACTTTGATTCCTTCCT	105811907	105811980	+	10	uc001kxr.3_exon_32_5_chr10_105811913_r_0092
10:105812793-105812927/16,29/-	0.841934	10	105812912	105812927	6	TCCTGACTTGGAGGCT	105812793	105812821	1	GGCCTCCTGGATCTGGAGAGAAAGGGGAA	105812822	105812911	GGCCATCCCTGTCTTTAGGAGATCCTGGCATGGAAGGCCCCATGGGCCAGAGAGGGCGAGAAGGCCCCATGGGACCTCGTGGTGAGGCAG	GGCCTCCTGGATCTGGAGAGAAAGGGGAACTTCAGCTTCCCGATATCCGACGGTAGTGTNNNNNNNNTCCTGACTTGGAGGCT	105812783	105812898	-	10	uc010qqv.1_exon_0_5_chr10_105812789_r_0095
10:105812729-105812863/16,29/-	0.893017	10	105812848	105812863	4	AGAGAGGGCGAGAAGG	105812729	105812757	1	GCTATGCCTGTGCTTCCTTCTCTCTGTCA	105812758	105812847	CCCCATGGGACCTCGTGGTGAGGCAGGGCCTCCTGGATCTGGAGAGAAAGGGGAAAGAGGTAAGAGGCAATTCCTTCACCGGCAGAGTTA	GCTATGCCTGTGCTTCCTTCTCTCTGTCACTTCAGCTTCCCGATATCCGACGGTAGTGTNNNNNNNNAGAGAGGGCGAGAAGG	105812783	105812898	-	10	uc010qqv.1_exon_0_5_chr10_105812789_r_0096
10:105813829-105813958/16,29/+	0.94846	10	105813829	105813844	2	AGGTCATCAGAGAGTA	105813930	105813958	1	TCCCAAAGCAGTCACTAGTGGGATTCAGG	105813845	105813929	CATACCTGGAGTCCCAGGGAACCCTCGATCTCCTGCAGGAACAAAGGCAAAAGAGAGAGTGGTCAGCCAGAAGACTGTGCCCAAT	TCCCAAAGCAGTCACTAGTGGGATTCAGGCTTCAGCTTCCCGATATCCGACGGTAGTGTNNNNNNNNAGGTCATCAGAGAGTA	105813844	105813881	+	10	uc010qqv.1_exon_2_5_chr10_105813850_r_0100
10:105814718-105814847/16,29/+	0.860488	10	105814718	105814733	5	AAATGCCCATGTTATA	105814819	105814847	1	TACTCTGCCTTGTATTTTAAAACCATTTG	105814734	105814818	ATTACCTTTAGGGCCTGGACTTCCCATGTCACCTGAAACCAGAAAGATATGAAAACTGTGAGATGGGGCAAGAACCCAAAGGCCA	TACTCTGCCTTGTATTTTAAAACCATTTGCTTCAGCTTCCCGATATCCGACGGTAGTGTNNNNNNNNAAATGCCCATGTTATA	105814733	105814770	+	10	uc010qqv.1_exon_3_5_chr10_105814739_r_0101
10:105815091-105815220/24,21/-	0.980922	10	105815197	105815220	9	TGTGTGTGTGTGTGTGTGACAGGA	105815091	105815111	1	CCTTGTCTCTGATTCATTTCC	105815112	105815196	GATGTGAAGCTGACTCAGGATTTGCTTTTTCTTGCAGGAAATCTCCGAGGAAGCCCTGGCCCTAAAGGTATTGCCATGGATTGAA	CCTTGTCTCTGATTCATTTCCCTTCAGCTTCCCGATATCCGACGGTAGTGTNNNNNNNNTGTGTGTGTGTGTGTGTGACAGGA	105815124	105815164	-	10	uc010qqv.1_exon_4_5_chr10_105815130_r_0103
10:105815490-105815629/16,29/-	0.944907	10	105815614	105815629	7	CAGACCTGGACAAAAT	105815490	105815518	1	GGGCCAGCTCCCCTGAGTCCCTTTCTTCT	105815519	105815613	TGGGCTGCACAGTGACAGCCAGGAGGAGCTCTGGATGTTCGTGAGGAAGAAGCTAATGATGGAACAGGAAAATGGTGAGAGCATCGCCGGGCACA	GGGCCAGCTCCCCTGAGTCCCTTTCTTCTCTTCAGCTTCCCGATATCCGACGGTAGTGTNNNNNNNNCAGACCTGGACAAAAT	105815534	105815766	-	10	uc010qqv.1_exon_5_5_chr10_105815540_r_0107
10:105815557-105815691/16,29/-	0.924884	10	105815676	105815691	4	TGGGGACAGCATGGAT	105815557	105815585	1	CTCTGGATGTTCGTGAGGAAGAAGCTAAT	105815586	105815675	AGAATAGAAAAGGACCGCCTCCAGGGCATGGCACCCGCGGCGGGAGCAGACCTGGACAAAATTGGGCTGCACAGTGACAGCCAGGAGGAG	CTCTGGATGTTCGTGAGGAAGAAGCTAATCTTCAGCTTCCCGATATCCGACGGTAGTGTNNNNNNNNTGGGGACAGCATGGAT	105815534	105815766	-	10	uc010qqv.1_exon_5_5_chr10_105815540_r_0108
10:105816786-105816945/16,29/-	0.426269	10	105816930	105816945	5	CTGTCTCTTTCACAGA	105816786	105816814	1	TGCAGCTGGTGGAAGTGGCTGCTGGGCCT	105816815	105816929	TATCCACAGCTACGGCAGCAGTGGTGGTGGTGGCAGTGGAGGAGGTGGCGGTGTTGGTGGCGCTGGCGGCGGCCCTTGGGGACCAGCGCCAGCCTGGTGCCCCTGCGGCTCCTGC	TGCAGCTGGTGGAAGTGGCTGCTGGGCCTCTTCAGCTTCCCGATATCCGACGGTAGTGTNNNNNNNNCTGTCTCTTTCACAGA	105816727	105816935	-	10	uc010qqv.1_exon_6_5_chr10_105816733_r_0109
10:105816803-105816962/17,28/+	0.123891	10	105816803	105816819	3	CCACCAGCTGCAGCAGG	105816935	105816962	1	GAAAGAGACAGGGAAAATGAAGCAAATG	105816820	105816934	AGCCGCAGGGGCACCAGGCTGGCGCTGGTCCCCAAGGGCCGCCGCCAGCGCCACCAACACCGCCACCTCCTCCACTGCCACCACCACCACTGCTGCCGTAGCTGTGGATATCTGT	GAAAGAGACAGGGAAAATGAAGCAAATGCTTCAGCTTCCCGATATCCGACGGTAGTGTNNNNNNNNCCACCAGCTGCAGCAGG	105816727	105816935	+	10	uc010qqv.1_exon_6_5_chr10_105816733_r_0110
10:105816709-105816858/16,29/+	0.662796	10	105816709	105816724	10	TGCCCTGCTGCCTTTG	105816830	105816858	1	GCACCAGGCTGGCGCTGGTCCCCAAGGGC	105816725	105816829	CCACGTACCCAGAGCAATGAGGCCGAAGAGCAGCCCCAGGAGTAGCAGCCAGGTGAGCAGCAGGCCCAGCAGCCACTTCCACCAGCTGCAGCAGGAGCCGCAGGG	GCACCAGGCTGGCGCTGGTCCCCAAGGGCCTTCAGCTTCCCGATATCCGACGGTAGTGTNNNNNNNNTGCCCTGCTGCCTTTG	105816727	105816935	+	10	uc010qqv.1_exon_6_5_chr10_105816733_r_0112
10:105817867-105817996/16,29/-	0.949591	10	105817981	105817996	4	CTAGCTCCTCCAGTTT	105817867	105817895	1	GAACCGCGAACCCTGCAGTGACAGGATCC	105817896	105817980	AAAAGCTCAGGTCAATCTGTTTGTCCTTTCAGGAGACCTGAAGACTGTGTCCACAAAGGGCAAGACCACCACTGCAGGTGGGTGA	GAACCGCGAACCCTGCAGTGACAGGATCCCTTCAGCTTCCCGATATCCGACGGTAGTGTNNNNNNNNCTAGCTCCTCCAGTTT	105817898	105817953	-	10	uc010qqv.1_exon_7_5_chr10_105817904_r_0114
10:105819349-105819478/26,19/-	0.981838	10	105819453	105819478	1	AGCTTCTTTTTCAGAAGACACCCTAA	105819349	105819367	1	TTGACTTCAGCCAGGCCAC	105819368	105819452	AAAAAGAAAAGCAAGCTGCCTACAATGCTGACTCAGGCCTAAAAGCCGAAGCTAATGGTAAGAACAAATATGATTGTTGTCCACC	TTGACTTCAGCCAGGCCACCTTCAGCTTCCCGATATCCGACGGTAGTGTNNNNNNNNAGCTTCTTTTTCAGAAGACACCCTAA	105819390	105819481	-	10	uc010qqv.1_exon_8_5_chr10_105819396_r_0115
10:105819417-105819546/18,27/-	0.977888	10	105819529	105819546	2	GGGGGAACACAGGACAGA	105819417	105819443	1	AGCAAGCTGCCTACAATGCTGACTCAG	105819444	105819528	GTTGAGAGGTTGAGAAGAGAATATGCCAGGTTATAATGGGTTCTGTACATAGCTTCTTTTTCAGAAGACACCCTAAAAAAAGAAA	AGCAAGCTGCCTACAATGCTGACTCAGCTTCAGCTTCCCGATATCCGACGGTAGTGTNNNNNNNNGGGGGAACACAGGACAGA	105819390	105819481	-	10	uc010qqv.1_exon_8_5_chr10_105819396_r_0116
10:105819831-105819985/16,29/+	0.986263	10	105819831	105819846	20	TATTTGGCTTTCTTCT	105819957	105819985	1	GCAGGTGTGTTGTCTTTCTCTAGGATCAG	105819847	105819956	GAAACCCAAGCCACACAGGATCTGACGCACTTGCAGCGATGCTGGCAGGGGAGGCTGTAAAGACCTTCCCGCTGTCCTTGGTCATGATGAGCAGCTCCATCTCCTTCTTG	GCAGGTGTGTTGTCTTTCTCTAGGATCAGCTTCAGCTTCCCGATATCCGACGGTAGTGTNNNNNNNNTATTTGGCTTTCTTCT	105819871	105820043	+	10	uc010qqv.1_exon_9_5_chr10_105819877_r_0117
10:105821171-105821300/22,23/+	0.872318	10	105821171	105821192	1	GTGGAAACGCCAGTGTTCACAG	105821278	105821300	1	ACTCAGGAGAAGCCTGATCAGCC	105821193	105821277	CCGCAGGACTCTGGGGCATGTTTTTCTTCACCCCATATGCTGCAAGAAAGGAAGCTGGGTCAGCATGGGAGGGTGGTTCCAGGTG	ACTCAGGAGAAGCCTGATCAGCCCTTCAGCTTCCCGATATCCGACGGTAGTGTNNNNNNNNGTGGAAACGCCAGTGTTCACAG	105821157	105821236	+	10	uc010qqv.1_exon_10_5_chr10_105821163_r_0120
10:105821088-105821217/16,29/-	0.889721	10	105821202	105821217	7	AAAAACATGCCCCAGA	105821088	105821116	1	GGATTACTCTGCAGTAATCCTGCCTGTGT	105821117	105821201	GTCCTGCGGCTGTGAACACTGGCGTTTCCACCTCCGCCGGTGAGTGCTGCTCCCAGCTGCCAGGGTTCAGGCTGGTGCACAGGGA	GGATTACTCTGCAGTAATCCTGCCTGTGTCTTCAGCTTCCCGATATCCGACGGTAGTGTNNNNNNNNAAAAACATGCCCCAGA	105821157	105821236	-	10	uc010qqv.1_exon_10_5_chr10_105821163_r_0121
10:105821956-105822085/17,28/-	0.735065	10	105822069	105822085	3	TTTGGCATGCAGAACAA	105821956	105821983	1	GAAAGTGACACCTCTTTGCAGCTACAAC	105821984	105822068	TCTGGCCCCCAGCTTGACCACCCTGTCCCATGGCACCACCACCACTTCCACAGGTCAGTAGGCTAGGGTTGGAGCTTAGGCGCTG	GAAAGTGACACCTCTTTGCAGCTACAACCTTCAGCTTCCCGATATCCGACGGTAGTGTNNNNNNNNTTTGGCATGCAGAACAA	105822010	105822092	-	10	uc010qqv.1_exon_11_5_chr10_105822016_r_0122
10:105822048-105822177/24,21/-	0.875809	10	105822154	105822177	1	TGAAAGTGGTTTGGGACTCTGGGG	105822048	105822068	1	TCTGGCCCCCAGCTTGACCAC	105822069	105822153	GCCGTCCTAAGCCAGGGGGCATCCCCCGTGCTCCCTGTACTCACCTGACCTTGGTTGCTTTCACAGTGTTTGGCATGCAGAACAA	TCTGGCCCCCAGCTTGACCACCTTCAGCTTCCCGATATCCGACGGTAGTGTNNNNNNNNTGAAAGTGGTTTGGGACTCTGGGG	105822010	105822092	-	10	uc010qqv.1_exon_11_5_chr10_105822016_r_0124
10:105823426-105823570/23,22/+	0.943265	10	105823426	105823448	1	CTTCATGCTCTTGGGTGAAGCAT	105823549	105823570	1	GACGCCATGTTGTTTGGAACTC	105823449	105823548	CCTAACACTTCTATGCAAATAGCCTGGAAAAGTCATCTCAAGATGGTGACACTGACCTGAGGAGGATGTGCTGAGTCCAGGGTGCAAAGTGGGTGAGCAG	GACGCCATGTTGTTTGGAACTCCTTCAGCTTCCCGATATCCGACGGTAGTGTNNNNNNNNCTTCATGCTCTTGGGTGAAGCAT	105822939	105823581	+	10	uc010qqv.1_exon_12_5_chr10_105823505_r_0133
10:105823533-105823677/16,29/+	0.951615	10	105823533	105823548	5	CAAAGTGGGTGAGCAG	105823649	105823677	1	GAAGCACCAGAAGAAATGCCAGGATTGGG	105823549	105823648	GACGCCATGTTGTTTGGAACTCCGAAGACTGCAGGGGCAAGGAGGAAGGCTGGTGAGAGGGACATCTGGCCCAGATAGGGATAGAGATTTGGATACCACA	GAAGCACCAGAAGAAATGCCAGGATTGGGCTTCAGCTTCCCGATATCCGACGGTAGTGTNNNNNNNNCAAAGTGGGTGAGCAG	105822939	105823581	+	10	uc010qqv.1_exon_12_5_chr10_105823505_r_0134
10:105824165-105824319/16,29/+	0.963519	10	105824165	105824180	6	TGAGAGAGGGTGTGGG	105824291	105824319	1	GTGGAGGACCACACATGGGAGGGAAGGTT	105824181	105824290	CTGCCCGCCAGGTACCTGATCCCGCAGAGTAGGCATTGGTGTTGAGGAGGGATGAGCTCTGGGTTGTCATGTTGTTGTGATAGGTCCCCATGGAGGACCCCGCGGGCAGG	GTGGAGGACCACACATGGGAGGGAAGGTTCTTCAGCTTCCCGATATCCGACGGTAGTGTNNNNNNNNTGAGAGAGGGTGTGGG	105824190	105824359	+	10	uc010qqv.1_exon_13_5_chr10_105824196_r_0135
10:105824255-105824409/16,29/-	0.918238	10	105824394	105824409	5	AGCAGGGAGTGTTGAT	105824255	105824283	1	GCGGGGTCCTCCATGGGGACCTATCACAA	105824284	105824393	TTGTCTCTCACTGGGGTGTGTGCATGTGTCTGTTTCCAGTGTCAGGCACCTACGATGCAACGATCCTGGATGCCAACCTTCCCTCCCATGTGTGGTCCTCCACCCTGCCC	GCGGGGTCCTCCATGGGGACCTATCACAACTTCAGCTTCCCGATATCCGACGGTAGTGTNNNNNNNNAGCAGGGAGTGTTGAT	105824190	105824359	-	10	uc010qqv.1_exon_13_5_chr10_105824196_r_0136
10:105830127-105830266/22,23/+	0.971674	10	105830127	105830148	5	TTTGGATGGGTAAGTTTGTTTC	105830244	105830266	1	GTGTGTTGGAGGAATTCCGGGTG	105830149	105830243	TCACACTCCTCGGCAGCCTGGGCTGTCAGACTTACCCGACTGGGAGCTCGCTGTCACAATTTTGGTCTCCACAGTGCCTTTCTTGGGGATGGGGA	GTGTGTTGGAGGAATTCCGGGTGCTTCAGCTTCCCGATATCCGACGGTAGTGTNNNNNNNNTTTGGATGGGTAAGTTTGTTTC	105830178	105830332	+	10	uc010qqv.1_exon_14_5_chr10_105830184_r_0137
10:105830193-105830347/17,28/-	0.966791	10	105830331	105830347	15	GTCTGTGGATTCTTTCA	105830193	105830220	1	GTGGAGACCAAAATTGTGACAGCGAGCT	105830221	105830330	CAGGGACAGAATTGGATGATGTTAAGCGTTTGCTCAAGGGGAGTCGATCGGCAAGTGTGAGCCCCACCCGGAATTCCTCCAACACACTCCCCATCCCCAAGAAAGGCACT	GTGGAGACCAAAATTGTGACAGCGAGCTCTTCAGCTTCCCGATATCCGACGGTAGTGTNNNNNNNNGTCTGTGGATTCTTTCA	105830178	105830332	-	10	uc010qqv.1_exon_14_5_chr10_105830184_r_0138
10:105831729-105831858/16,29/-	0.974405	10	105831843	105831858	6	TCTATCTCTTCCCTTG	105831729	105831757	1	GTCCAGAAATCCAGGGCTAGTGCTGTGTG	105831758	105831842	TACAGAGAGTGAAATTCGAGTTCGACTGCAGAGTGCGTCCCCATCCACCCGATGTAAGTGGTCATGATCTTGCTGAAAAGAAAGG	GTCCAGAAATCCAGGGCTAGTGCTGTGTGCTTCAGCTTCCCGATATCCGACGGTAGTGTNNNNNNNNTCTATCTCTTCCCTTG	105831784	105831842	-	10	uc010qqv.1_exon_15_5_chr10_105831790_r_0140
10:105832947-105833076/16,29/+	0.950637	10	105832947	105832962	1	GAACCCAGTGACAGCA	105833048	105833076	1	CATGCTAAATACTTTTGACATGGAGGCAG	105832963	105833047	CTCACCTCGTGTTTGACTCCGTCCTCTGGTTGAAGAAGATGCTGAGAAACAAAGAAATGCATTTTTAGGCATATATAAGAGGTGG	CATGCTAAATACTTTTGACATGGAGGCAGCTTCAGCTTCCCGATATCCGACGGTAGTGTNNNNNNNNGAACCCAGTGACAGCA	105832962	105833008	+	10	uc010qqv.1_exon_16_5_chr10_105832968_r_0141
10:105833905-105834034/16,29/+	0.97604	10	105833905	105833920	20	TTTGACCATTTCTTTA	105834006	105834034	1	ACACTTAGAACAAATGGCCTCTTAGGCCC	105833921	105834005	GAAAATAAGGAGAGGACATACCAAATTCCTTCCGAGGGTACTCCGGAGAAGAGTTGCCACTGGAGCTCCCTGGAGAGGGGATGAA	ACACTTAGAACAAATGGCCTCTTAGGCCCCTTCAGCTTCCCGATATCCGACGGTAGTGTNNNNNNNNTTTGACCATTTCTTTA	105833936	105833994	+	10	uc009xxp.1_exon_5_5_chr10_105833942_r_0142
10:105836000-105836129/25,20/+	0.978416	10	105836000	105836024	1	ATGAGTGAAGTTGCTTGGGGAAGAG	105836110	105836129	1	GGGAGTTGGGCAGAGTGGAG	105836025	105836109	AATGGTTCTCTTGTATGGTTAGTGGGACTGATACCTTCATACGCATGGCGGGTAACGTGAGTTTTCCTTTCAAAGGTTGAGCCTG	GGGAGTTGGGCAGAGTGGAGCTTCAGCTTCCCGATATCCGACGGTAGTGTNNNNNNNNATGAGTGAAGTTGCTTGGGGAAGAG	105836053	105836192	+	10	uc010qqv.1_exon_17_5_chr10_105836059_r_0143
10:105836063-105836217/17,28/+	0.887966	10	105836063	105836079	2	ATACGCATGGCGGGTAA	105836190	105836217	1	GCAAGAGGGAAAAAGCATAAGTTCTCAG	105836080	105836189	CGTGAGTTTTCCTTTCAAAGGTTGAGCCTGGGGAGTTGGGCAGAGTGGAGGCAGGTGAGTGAGCCCTCCTGTAACTAGAGGTGGAGGCATGGCCTCGTGTGCTTCCAGCT	GCAAGAGGGAAAAAGCATAAGTTCTCAGCTTCAGCTTCCCGATATCCGACGGTAGTGTNNNNNNNNATACGCATGGCGGGTAA	105836053	105836192	+	10	uc010qqv.1_exon_17_5_chr10_105836059_r_0144
10:105837116-105837250/16,29/-	0.970396	10	105837235	105837250	4	CTCTCTTGGTGGAGGG	105837116	105837144	1	TGGGTGACAAAGAGAGAGACACCAAGAAA	105837145	105837234	AGCCGGCTGGAGAAACAAAGCCTGACTCATGGCAGCAGCGGCTACATAAACTCAAGTGAGTGCCCACTAGTGCAAGAGGTCAGGGAAGAA	TGGGTGACAAAGAGAGAGACACCAAGAAACTTCAGCTTCCCGATATCCGACGGTAGTGTNNNNNNNNCTCTCTTGGTGGAGGG	105837174	105837289	-	10	uc010qqv.1_exon_18_5_chr10_105837180_r_0146
10:105837208-105837342/27,18/+	0.94031	10	105837208	105837234	1	AGTCAGGCTTTGTTTCTCCAGCCGGCT	105837325	105837342	1	CAGGCCAGAGGATCCCCT	105837235	105837324	CCCTCCACCAAGAGAGGCTGTTTTAGCATAGCCATTGCTGGTCCCGCCTTCTGCCAGGAACAAAAGCAGGTGATAATTTCAGGGTGGAGT	CAGGCCAGAGGATCCCCTCTTCAGCTTCCCGATATCCGACGGTAGTGTNNNNNNNNAGTCAGGCTTTGTTTCTCCAGCCGGCT	105837174	105837289	+	10	uc010qqv.1_exon_18_5_chr10_105837180_r_0147
10:105838275-105838404/18,27/+	0.962167	10	105838275	105838292	1	GAAAGCTATTGAGGTAGT	105838378	105838404	1	GTAATGCACTGACACCTCTGGATCTTG	105838293	105838377	TACTTACTTGGTGGTAAGGATGTAAGTCTTGTGGTTACTGTTTCAGTGACAACTAGAAAAAGACAAAGAAAAGATGAGTTCTTAT	GTAATGCACTGACACCTCTGGATCTTGCTTCAGCTTCCCGATATCCGACGGTAGTGTNNNNNNNNGAAAGCTATTGAGGTAGT	105838294	105838349	+	10	uc010qqv.1_exon_19_5_chr10_105838300_r_0148
4:71501509-71501638/16,29/-	0.905762	4	71501623	71501638	16	CAGTGTAAAGAAAAAA	71501509	71501537	1	GAAAGAATCAGAGTGATGTGGTATTGAAA	71501538	71501622	AAATTTCTCACCTGTGGAATTTGCCATGGTGGTTGTTGATAGGGGAATAGCCCATTTCCAAATGGTGGGAATGCCTAGAGAGAAA	GAAAGAATCAGAGTGATGTGGTATTGAAACTTCAGCTTCCCGATATCCGACGGTAGTGTNNNNNNNNCAGTGTAAAGAAAAAA	71501543	71501616	-	10	uc011caw.1_exon_6_5_chr4_71501549_f_0019
4:71498337-71498466/16,29/+	0.827529	4	71498337	71498352	6	GTATCACATTAATGGA	71498438	71498466	1	GATTTCTTGTTTATCTAGATAACTCCGTT	71498353	71498437	TTCCTTTGGTTGCAGATGATGCGGTATAATCAATTCAACTTTATGAACGGCCCACATGTAAGTTTTTCTTTATGTTATTTCTGAT	GATTTCTTGTTTATCTAGATAACTCCGTTCTTCAGCTTCCCGATATCCGACGGTAGTGTNNNNNNNNGTATCACATTAATGGA	71498362	71498414	+	10	uc011caw.1_exon_4_5_chr4_71498368_f_0012
19:51293707-51293856/16,29/+	0.489123	19	51293707	51293722	7	ACCTCTCCTGCTGCTG	51293828	51293856	1	GCCCTGACCAGTCCTGTCCCCAGGTATTC	51293723	51293827	CTGCTGCTGGTGCTGCCACCCCGGGCCCTGCCAGAAGGACCCCTGGTGTTCGTGGCTCTGGTGAGGCGCCCCCACCCCGGCCTGCCCTTAGCTCCCCCAGGGCTA	GCCCTGACCAGTCCTGTCCCCAGGTATTCCTTCAGCTTCCCGATATCCGACGGTAGTGTNNNNNNNNACCTCTCCTGCTGCTG	51293571	51294217	+	10	uc002pta.1_exon_2_100_chr19_51294031_f_0010
19:51296920-51297069/20,25/+	0.504937	19	51296920	51296939	1	ATCTGTCCTGTCTCCCCACA	51297045	51297069	1	GGCAGCAGAGAAGGCCCAGCTGACA	51296940	51297044	GCAAGCCCACGGTCTTCCACTACCAGCCTGGGCCTCCCCAGATGTCCTGCGGACTCTTGCCCAGATCTCGGCTTTGGATATTGGAGCCCACGTGGGCCCACCCCG	GGCAGCAGAGAAGGCCCAGCTGACACTTCAGCTTCCCGATATCCGACGGTAGTGTNNNNNNNNATCTGTCCTGTCTCCCCACA	51296840	51297327	+	10	uc002pta.1_exon_7_100_chr19_51297145_f_0026
19:51297010-51297159/24,21/+	0.727643	19	51297010	51297033	1	GCTTTGGATATTGGAGCCCACGTG	51297139	51297159	1	CCTCAGGGATCCTGCTGAATG	51297034	51297138	GGCCCACCCCGGGCAGCAGAGAAGGCCCAGCTGACAGGGGGTGAGGTGTGGGTCTGGGAGGCTGGGGTGCCTTCCTCTGGGAGAGTCTAAGCTCTTTTTTCCCAT	CCTCAGGGATCCTGCTGAATGCTTCAGCTTCCCGATATCCGACGGTAGTGTNNNNNNNNGCTTTGGATATTGGAGCCCACGTG	51296840	51297327	+	10	uc002pta.1_exon_7_100_chr19_51297145_f_0028
2:219754790-219754939/26,19/+	0.757828	2	219754790	219754815	1	TGAAGGCCTGTGGCTGTGATGCGTCC	219754921	219754939	1	CTGCCCACAGCCAGCCCAG	219754816	219754920	CGGCGAGGGGACGAGGAGGCCTTCCGTAGGAAGCTGCACCGCTTACAACTGGATGCACTGCAGCGTGGTAAGGGCCTGAGCCATGGGGTCCCGGAACACCCAGCC	CTGCCCACAGCCAGCCCAGCTTCAGCTTCCCGATATCCGACGGTAGTGTNNNNNNNNTGAAGGCCTGTGGCTGTGATGCGTCC	219754695	219755095	+	10	uc002vjd.1_exon_2_10_chr2_219754706_f_0020
2:219754922-219755071/16,29/-	0.778809	2	219755056	219755071	4	GGTTGTTGTGAAGCCT	219754922	219754950	1	GTCCTGCAGGCCTGGGCTGGCTGTGGGCA	219754951	219755055	CATTCTCGCGTGGATGTCTCTGTGAGGCTCCCGGGAGTCCAGAAAGTCCTTAGAAAAGCGCTCCCCGAAGCCCATGTCGGGGCTGCAGCCGCCCCACTCCCAGGA	GTCCTGCAGGCCTGGGCTGGCTGTGGGCACTTCAGCTTCCCGATATCCGACGGTAGTGTNNNNNNNNGGTTGTTGTGAAGCCT	219754695	219755095	-	10	uc002vjd.1_exon_2_10_chr2_219754706_f_0021
7:103180609-103180758/21,24/+	0.805833	7	103180609	103180629	1	CGACAATTAAAATAGTTAATC	103180735	103180758	1	ATCTCCAGGGCAATGTACCTGCCC	103180630	103180734	CTGAAGGGACTGACCTGATCGATAACCCAGGGGCTGTAGAAGTGCCCATTCTCAGACGGTTGCCACCAGCGAAGGCGAGTAGAACCAGAACGGGCTTTCAAGGGT	ATCTCCAGGGCAATGTACCTGCCCCTTCAGCTTCCCGATATCCGACGGTAGTGTNNNNNNNNCGACAATTAAAATAGTTAATC	103180633	103180912	+	10	uc022ajr.1_exon_21_10_chr7_103180644_r_0129
7:103301878-103302027/16,29/-	0.750646	7	103302012	103302027	8	AAAGATTTGGCTTAAT	103301878	103301906	1	TCCTCAAAGATGGAGAGAGGAAATTATGC	103301907	103302011	ATTCTAACTCTAACTCTTAATCCCCCTTTTTTTTTAGATGGGATGTCTTGGGAGCTGTCATTGGTACAGAATGTGGAACGATAGAATCAGGCTTATCAATGGTCT	TCCTCAAAGATGGAGAGAGGAAATTATGCCTTCAGCTTCCCGATATCCGACGGTAGTGTNNNNNNNNAAAGATTTGGCTTAAT	103301812	103301984	-	10	uc022ajr.1_exon_53_10_chr7_103301823_r_0246
